# Supplementary material for: Chloroplast Genomes of Genus Tilia: Comparative Genomics and Molecular Evolution
Source: Front Genet. 2022 Jul 8;13:925726. doi: 10.3389/fgene.2022.925726 (PMC9305825; doi:10.3389/fgene.2022.925726)
Supplement: Supplementary file 1 [file Table2.xlsx]

## Sheet: core-snps
Table S2. The variant sites of 12 Tilia species
Reference	Position	T. endochrysea	T. oliveri	T. mandshurica	T. americana ‘Redmond’	T. mongolica	T. miqueliana	T. paucicostata	T. taishanensis	T. cordata ‘Shamrock’	T. tomentosa	T. amurensis	T. insularis	Gene	Product	Effect
T. endochrysea	190	C	C	C	C	C	C	C	A	C	A	C	A	IGS(trnH-GUG,psbA)
T. endochrysea	272	A	A	C	A	A	A	A	A	A	A	A	A	IGS(trnH-GUG,psbA)
T. endochrysea	297	A	C	C	A	A	C	C	A	C	C	A	C	IGS(trnH-GUG,psbA)
T. endochrysea	461	T	A	A	T	T	A	A	A	A	A	T	A	IGS(trnH-GUG,psbA)
T. endochrysea	581	G	A	A	G	G	G	A	A	A	A	G	A	IGS(trnH-GUG,psbA)
T. endochrysea	1357	G	G	G	A	G	A	G	G	G	G	G	G	psbA	photosystem II protein D1	synonymous_variant c.465C>T p.Thr155Thr
T. endochrysea	1756	G	G	G	T	G	T	G	G	G	G	G	G	psbA	photosystem II protein D1	synonymous_variant c.66C>A p.Thr22Thr
T. endochrysea	1965	A	A	A	A	A	A	A	A	A	A	A	C	IGS(psbA,trnK-UUU)
T. endochrysea	2023	C	T	T	C	C	C	T	T	T	T	C	T	IGS(psbA,trnK-UUU)
T. endochrysea	2176	A	A	A	T	A	T	A	A	A	A	A	A			intron
T. endochrysea	2269	A	A	A	A	T	A	A	A	A	A	T	A			intron
T. endochrysea	2408	C	A	A	T	A	T	A	A	A	T	A	A			intron
T. endochrysea	2462	C	C	C	C	C	C	C	C	C	T	C	C	matK	maturase K	missense_variant c.1489G>A p.Ala497Thr
T. endochrysea	2530	C	C	C	T	C	T	C	C	C	C	C	C	matK	maturase K	missense_variant c.1421G>A p.Arg474Lys
T. endochrysea	2879	T	C	C	T	T	T	C	C	C	C	T	C	matK	maturase K	missense_variant c.1072A>G p.Lys358Glu
T. endochrysea	3037	T	G	G	T	T	T	G	G	G	G	T	G	matK	maturase K	missense_variant c.914A>C p.Tyr305Ser
T. endochrysea	3351	A	A	A	A	T	A	A	A	A	A	T	A	matK	maturase K	missense_variant c.600T>A p.Phe200Leu
T. endochrysea	3669	C	C	C	C	G	C	C	C	C	C	G	C	matK	maturase K	missense_variant c.282G>C p.Met94Ile
T. endochrysea	3959	C	C	C	A	C	A	C	C	C	C	C	C			intron
T. endochrysea	4142	G	G	G	G	G	G	G	G	G	A	G	G			intron
T. endochrysea	4338	A	C	C	A	A	A	C	C	C	C	A	C			intron
T. endochrysea	4388	C	T	T	C	C	C	T	T	T	T	C	T			intron
T. endochrysea	4415	G	G	G	G	T	G	G	G	G	G	T	G			intron
T. endochrysea	4418	G	G	G	G	G	G	G	G	A	G	G	G			intron
T. endochrysea	4423	A	A	A	A	C	A	A	A	A	A	C	A			intron
T. endochrysea	4468	A	C	C	A	C	A	C	C	C	C	C	C			intron
T. endochrysea	4723	A	A	A	A	A	A	C	A	A	A	A	A	IGS(trnK-UUU,rps16)
T. endochrysea	4750	A	A	A	C	A	C	A	A	A	A	A	A	IGS(trnK-UUU,rps16)
T. endochrysea	4815	T	T	T	T	T	T	G	T	T	T	T	T	IGS(trnK-UUU,rps16)
T. endochrysea	4835	C	C	C	G	C	G	C	C	C	G	C	C	IGS(trnK-UUU,rps16)
T. endochrysea	4980	A	A	A	G	A	G	A	A	A	A	A	A	IGS(trnK-UUU,rps16)
T. endochrysea	5149	G	A	A	G	G	G	A	A	A	A	G	A	IGS(trnK-UUU,rps16)
T. endochrysea	5231	C	C	C	A	A	A	C	C	C	C	A	C	IGS(trnK-UUU,rps16)
T. endochrysea	5437	T	T	T	G	T	G	T	T	T	T	T	T	IGS(trnK-UUU,rps16)
T. endochrysea	5453	T	G	G	T	G	T	G	G	G	G	G	G	IGS(trnK-UUU,rps16)
T. endochrysea	5820	G	G	G	G	G	G	G	G	G	C	G	G	rps16	ribosomal protein S16	missense_variant c.77C>G p.Pro26Arg
T. endochrysea	6401	A	A	A	A	A	A	A	A	T	A	A	A			intron
T. endochrysea	6620	A	A	A	A	G	A	A	A	A	A	G	A			intron
T. endochrysea	6621	C	C	C	G	C	G	C	C	C	C	C	C			intron
T. endochrysea	6639	T	G	G	G	G	G	G	G	G	G	G	G			intron
T. endochrysea	6953	T	T	T	G	T	G	T	T	T	T	T	T	IGS(rps16,trnQ-UUG)
T. endochrysea	7017	A	A	A	C	A	C	A	A	A	A	A	A	IGS(rps16,trnQ-UUG)
T. endochrysea	7045	C	C	C	C	A	C	C	C	C	C	A	C	IGS(rps16,trnQ-UUG)
T. endochrysea	7129	T	C	C	C	C	C	C	C	C	C	C	C	IGS(rps16,trnQ-UUG)
T. endochrysea	7138	C	C	C	C	A	C	C	C	C	C	A	C	IGS(rps16,trnQ-UUG)
T. endochrysea	7187	C	C	C	C	A	C	C	C	C	C	A	C	IGS(rps16,trnQ-UUG)
T. endochrysea	7368	T	T	T	T	C	T	T	T	T	T	C	T	IGS(trnQ-UUG,psbK)
T. endochrysea	7464	G	G	G	G	G	G	G	G	T	G	G	G	IGS(trnQ-UUG,psbK)
T. endochrysea	7489	G	C	C	G	G	G	C	C	C	C	G	C	IGS(trnQ-UUG,psbK)
T. endochrysea	7545	A	C	C	C	C	C	C	C	C	C	C	C	IGS(trnQ-UUG,psbK)
T. endochrysea	7618	G	T	T	T	T	T	T	T	T	T	T	T	IGS(trnQ-UUG,psbK)
T. endochrysea	7726	G	G	G	A	G	A	G	G	G	G	G	G	psbK	photosystem II protein K	missense_variant c.26G>A p.Cys9Tyr
T. endochrysea	7747	T	C	C	T	T	T	C	C	C	C	T	C	psbK	photosystem II protein K	missense_variant c.47T>C p.Leu16Pro
T. endochrysea	8207	T	G	G	G	G	G	G	G	G	G	G	G	IGS(psbK,psbI)
T. endochrysea	8210	T	A	A	A	A	A	A	A	A	A	A	A	IGS(psbK,psbI)
T. endochrysea	8213	C	A	A	A	A	A	A	A	A	A	A	A	IGS(psbK,psbI)
T. endochrysea	8227	T	A	A	A	A	A	A	A	A	A	A	A	IGS(psbK,psbI)
T. endochrysea	8433	G	T	T	G	G	G	T	T	T	T	G	T	IGS(psbI,trnS-GCU)
T. endochrysea	8617	C	T	T	C	C	C	T	T	T	T	C	T	IGS(trnS-GCU,trnG-UCC)
T. endochrysea	8645	A	A	A	A	G	A	A	A	A	A	G	A	IGS(trnS-GCU,trnG-UCC)
T. endochrysea	8744	T	T	T	T	A	T	T	T	T	T	A	T	IGS(trnS-GCU,trnG-UCC)
T. endochrysea	8762	A	A	A	A	C	A	A	A	A	A	C	A	IGS(trnS-GCU,trnG-UCC)
T. endochrysea	8940	T	C	C	T	T	T	C	C	C	C	T	C	IGS(trnS-GCU,trnG-UCC)
T. endochrysea	9012	C	C	C	C	C	C	C	C	T	C	C	C	IGS(trnS-GCU,trnG-UCC)
T. endochrysea	9211	A	T	T	T	T	T	T	T	T	T	T	T	IGS(trnS-GCU,trnG-UCC)
T. endochrysea	9212	C	A	A	T	A	T	A	A	A	A	A	A	IGS(trnS-GCU,trnG-UCC)
T. endochrysea	9616	G	G	G	G	A	G	G	G	G	G	A	G			intron
T. endochrysea	9668	T	T	T	T	G	T	T	T	T	T	G	T			intron
T. endochrysea	9679	A	T	A	A	A	A	T	A	A	A	A	A			intron
T. endochrysea	9938	C	C	C	C	C	C	C	C	C	A	C	C			intron
T. endochrysea	10111	A	C	C	A	A	A	C	C	C	C	A	C			intron
T. endochrysea	10138	T	T	T	T	A	T	T	T	T	T	A	T			intron
T. endochrysea	10631	T	T	G	T	T	T	T	G	T	T	T	T	IGS(trnR-UCU,atpA)
T. endochrysea	10657	A	A	A	C	C	C	A	A	A	A	A	A	IGS(trnR-UCU,atpA)
T. endochrysea	10686	T	T	T	G	T	G	T	T	T	T	T	T	IGS(trnR-UCU,atpA)
T. endochrysea	10748	A	A	A	T	A	T	A	A	A	A	A	A	IGS(trnR-UCU,atpA)
T. endochrysea	10774	A	A	A	A	A	A	A	A	T	A	A	A	IGS(trnR-UCU,atpA)
T. endochrysea	10786	T	A	A	A	A	A	A	A	A	A	A	A	IGS(trnR-UCU,atpA)
T. endochrysea	10800	A	T	T	T	T	T	T	T	T	T	T	T	IGS(trnR-UCU,atpA)
T. endochrysea	10816	G	G	G	T	G	T	G	G	G	G	G	G	IGS(trnR-UCU,atpA)
T. endochrysea	10921	A	G	G	G	G	G	G	G	G	G	G	G	atpA	ATP synthase CF1 alpha subunit	missense_variant c.1430T>C p.Phe477Ser
T. endochrysea	12015	C	C	C	G	C	G	C	C	C	C	C	C	atpA	ATP synthase CF1 alpha subunit	synonymous_variant c.336G>C p.Leu112Leu
T. endochrysea	12198	C	C	C	C	A	C	C	C	C	C	A	C	atpA	ATP synthase CF1 alpha subunit	synonymous_variant c.153G>T p.Gly51Gly
T. endochrysea	12629	C	C	C	C	A	C	C	C	C	C	A	C	atpF	ATP synthase CF0 subunit I	missense_variant c.348G>T p.Lys116Asn
T. endochrysea	12828	C	C	C	C	C	C	A	C	C	C	C	C	atpF	ATP synthase CF0 subunit I	missense_variant c.149G>T p.Ser50Ile
T. endochrysea	12879	C	T	C	C	C	C	C	C	C	C	C	C			intron
T. endochrysea	13527	T	T	T	G	T	G	A	T	T	T	T	T			intron
T. endochrysea	13887	A	A	A	T	A	T	A	A	A	A	A	A	IGS(atpF,atpH)
T. endochrysea	13978	A	A	A	T	A	T	A	A	A	A	A	A	IGS(atpF,atpH)
T. endochrysea	14149	C	C	C	C	A	C	C	C	C	C	A	C	IGS(atpF,atpH)
T. endochrysea	14217	T	G	G	G	G	G	G	G	G	G	G	G	IGS(atpF,atpH)
T. endochrysea	14312	T	G	G	T	G	T	G	G	G	G	G	G	IGS(atpF,atpH)
T. endochrysea	14749	G	A	A	G	G	G	A	A	A	A	G	A	IGS(atpH,atpI)
T. endochrysea	14844	G	G	G	G	G	G	G	T	G	G	G	G	IGS(atpH,atpI)
T. endochrysea	15036	A	T	T	A	A	A	T	T	T	T	A	T	IGS(atpH,atpI)
T. endochrysea	15409	T	T	T	T	A	T	T	T	T	T	A	T	IGS(atpH,atpI)
T. endochrysea	15510	G	G	G	A	G	A	G	G	G	G	G	G	IGS(atpH,atpI)
T. endochrysea	15751	T	A	A	T	T	T	A	A	A	A	T	A	IGS(atpH,atpI)
T. endochrysea	17738	C	C	C	C	C	C	C	C	C	T	C	C	IGS(rps2,rpoC2)
T. endochrysea	18027	C	C	C	C	T	C	C	C	C	C	T	C	rpoC2	RNA polymerase beta subunit	synonymous_variant c.3951G>A p.Glu1317Glu
T. endochrysea	18645	C	T	T	C	C	C	T	T	T	T	C	T	rpoC2	RNA polymerase beta subunit	synonymous_variant c.3333G>A p.Leu1111Leu
T. endochrysea	18977	G	G	G	A	G	A	G	G	G	G	G	G	rpoC2	RNA polymerase beta subunit	missense_variant c.3001C>T p.His1001Tyr
T. endochrysea	19182	G	G	G	A	G	A	G	G	G	G	G	G	rpoC2	RNA polymerase beta subunit	synonymous_variant c.2796C>T p.Asn932Asn
T. endochrysea	19206	G	G	G	A	G	A	G	G	G	G	G	G	rpoC2	RNA polymerase beta subunit	synonymous_variant c.2772C>T p.His924His
T. endochrysea	19305	T	G	G	T	T	T	G	G	G	G	T	G	rpoC2	RNA polymerase beta subunit	synonymous_variant c.2673A>C p.Ser891Ser
T. endochrysea	20119	C	C	C	T	C	T	C	C	C	C	C	C	rpoC2	RNA polymerase beta subunit	missense_variant c.1859G>A p.Arg620Gln
T. endochrysea	20145	A	C	A	A	A	A	C	A	A	A	A	A	rpoC2	RNA polymerase beta subunit	missense_variant c.1833T>G p.Ser611Arg
T. endochrysea	20252	G	T	T	T	T	T	T	T	T	T	T	T	rpoC2	RNA polymerase beta subunit	missense_variant c.1726C>A p.Leu576Ile
T. endochrysea	20349	A	T	T	T	T	T	T	T	T	T	T	T	rpoC2	RNA polymerase beta subunit	missense_variant c.1629T>A p.Phe543Leu
T. endochrysea	20685	G	A	A	A	A	A	A	A	A	A	A	A	rpoC2	RNA polymerase beta subunit	synonymous_variant c.1293C>T p.Asn431Asn
T. endochrysea	20688	T	T	T	T	T	T	T	T	T	G	T	T	rpoC2	RNA polymerase beta subunit	missense_variant c.1290_1293delAAACinsCAAT p.Leu430Phe
T. endochrysea	21990	A	C	A	A	A	A	C	A	A	A	A	A	IGS(rpoC2,rpoC1)
T. endochrysea	22900	G	G	G	G	G	G	T	G	G	G	G	G	rpoC1	RNA polymerase beta subunit	synonymous_variant c.1323C>A p.Gly441Gly
T. endochrysea	23988	C	C	A	C	C	C	C	C	C	C	C	C			intron
T. endochrysea	24152	C	G	G	G	G	G	G	G	G	G	G	G			intron
T. endochrysea	25497	C	C	C	C	C	C	A	C	C	C	C	C	rpoB	RNA polymerase beta subunit	missense_variant c.2723G>T p.Gly908Val
T. endochrysea	25658	C	T	T	T	T	T	T	T	T	T	T	T	rpoB	RNA polymerase beta subunit	synonymous_variant c.2562G>A p.Pro854Pro
T. endochrysea	25972	A	A	C	A	A	A	A	A	A	A	A	A	rpoB	RNA polymerase beta subunit	missense_variant c.2248T>G p.Ser750Ala
T. endochrysea	26075	A	C	C	A	A	A	C	C	C	C	A	C	rpoB	RNA polymerase beta subunit	missense_variant c.2145T>G p.His715Gln
T. endochrysea	26618	G	G	G	A	G	A	G	G	G	G	G	G	rpoB	RNA polymerase beta subunit	synonymous_variant c.1602C>T p.Ile534Ile
T. endochrysea	26752	C	C	C	C	C	C	C	C	C	T	C	C	rpoB	RNA polymerase beta subunit	missense_variant c.1468G>A p.Gly490Ser
T. endochrysea	28149	C	C	C	C	C	C	C	C	C	C	C	T	rpoB	RNA polymerase beta subunit	missense_variant c.71G>A p.Cys24Tyr
T. endochrysea	28229	C	C	C	A	C	A	C	C	C	C	C	C	IGS(rpoB,trnC-GCA)
T. endochrysea	28238	C	C	C	T	C	T	C	C	C	C	C	C	IGS(rpoB,trnC-GCA)
T. endochrysea	28436	A	C	C	C	A	C	C	C	C	C	A	C	IGS(rpoB,trnC-GCA)
T. endochrysea	28942	T	T	T	T	G	T	T	T	T	T	G	T	IGS(rpoB,trnC-GCA)
T. endochrysea	28943	A	A	A	T	A	T	A	A	A	A	A	A	IGS(rpoB,trnC-GCA)
T. endochrysea	28950	T	G	G	T	T	T	G	G	G	G	T	G	IGS(rpoB,trnC-GCA)
T. endochrysea	29311	T	A	T	T	T	T	T	T	T	T	T	T	IGS(rpoB,trnC-GCA)
T. endochrysea	29331	T	T	T	T	C	T	T	T	T	T	C	T	IGS(rpoB,trnC-GCA)
T. endochrysea	29333	C	A	A	C	A	C	A	A	A	A	A	A	IGS(rpoB,trnC-GCA)
T. endochrysea	29341	C	C	C	C	A	C	C	C	C	C	A	C	IGS(rpoB,trnC-GCA)
T. endochrysea	29438	A	T	T	T	T	T	T	T	T	T	T	T	IGS(rpoB,trnC-GCA)
T. endochrysea	29893	T	T	G	T	T	T	T	T	T	T	T	T	IGS(trnC-GCA,petN)
T. endochrysea	29953	G	A	A	G	G	G	A	A	A	A	G	A	IGS(trnC-GCA,petN)
T. endochrysea	30012	G	G	G	G	G	G	G	G	G	G	G	A	IGS(trnC-GCA,petN)
T. endochrysea	30026	T	G	G	T	T	T	G	G	G	G	T	G	IGS(trnC-GCA,petN)
T. endochrysea	30595	T	A	T	T	T	T	A	A	A	A	T	A	IGS(petN,psbM)
T. endochrysea	30671	G	G	G	A	G	A	G	G	G	G	G	G	IGS(petN,psbM)
T. endochrysea	30713	T	T	T	G	T	G	T	T	T	T	T	T	IGS(petN,psbM)
T. endochrysea	30747	A	A	A	A	A	A	T	A	A	A	A	A	IGS(petN,psbM)
T. endochrysea	30895	T	T	T	T	T	T	T	T	T	A	T	T	IGS(petN,psbM)
T. endochrysea	31100	C	C	C	T	C	T	C	C	C	C	C	C	IGS(petN,psbM)
T. endochrysea	31177	C	T	C	C	C	C	C	C	C	C	C	C	IGS(petN,psbM)
T. endochrysea	31412	G	G	G	G	G	G	G	G	T	G	G	G	IGS(petN,psbM)
T. endochrysea	31529	A	A	A	A	G	A	A	A	A	A	G	A	psbM	photosystem II protein M	synonymous_variant c.102T>C p.Asp34Asp
T. endochrysea	31544	A	A	A	C	A	C	A	A	A	A	A	A	psbM	photosystem II protein M	synonymous_variant c.87T>G p.Thr29Thr
T. endochrysea	31688	T	A	A	T	T	T	A	A	A	A	T	A	IGS(psbM,trnD-GUC)
T. endochrysea	32038	T	G	T	T	T	T	G	G	G	G	T	G	IGS(psbM,trnD-GUC)
T. endochrysea	32554	A	A	A	G	A	G	A	A	A	A	A	A	IGS(trnD-GUC,trnY-GUA)
T. endochrysea	32577	A	A	A	A	G	A	A	A	A	A	G	A	IGS(trnD-GUC,trnY-GUA)
T. endochrysea	32686	G	G	G	A	G	A	G	G	G	G	G	G	IGS(trnD-GUC,trnY-GUA)
T. endochrysea	33136	A	C	C	C	C	C	C	C	C	C	C	C	IGS(trnE-UUC,trnT-GGU)
T. endochrysea	33331	A	G	A	A	A	A	C	A	A	A	A	A	IGS(trnE-UUC,trnT-GGU)
T. endochrysea	33472	C	T	T	C	C	C	T	T	T	T	C	T	IGS(trnE-UUC,trnT-GGU)
T. endochrysea	33536	T	T	T	T	T	T	T	G	T	T	T	T	IGS(trnE-UUC,trnT-GGU)
T. endochrysea	33542	G	G	G	A	G	A	G	G	G	G	G	G	IGS(trnE-UUC,trnT-GGU)
T. endochrysea	33846	T	T	T	T	T	T	T	T	C	T	T	T	IGS(trnT-GGU,psbD)
T. endochrysea	34088	T	T	G	T	A	T	T	T	T	T	T	T	IGS(trnT-GGU,psbD)
T. endochrysea	34212	C	A	A	C	A	C	A	A	A	A	A	A	IGS(trnT-GGU,psbD)
T. endochrysea	34418	C	C	C	C	T	C	C	C	C	C	T	C	IGS(trnT-GGU,psbD)
T. endochrysea	34435	T	C	C	T	C	T	C	C	C	C	C	C	IGS(trnT-GGU,psbD)
T. endochrysea	34471	T	G	G	T	T	T	G	G	G	G	T	G	IGS(trnT-GGU,psbD)
T. endochrysea	34505	T	C	C	T	C	T	C	C	C	C	C	C	IGS(trnT-GGU,psbD)
T. endochrysea	34518	A	A	A	A	A	A	C	A	A	A	A	A	IGS(trnT-GGU,psbD)
T. endochrysea	34523	A	A	A	A	A	A	A	C	A	A	A	A	IGS(trnT-GGU,psbD)
T. endochrysea	34529	G	C	C	C	C	C	C	C	C	C	C	C	IGS(trnT-GGU,psbD)
T. endochrysea	34635	T	A	A	T	T	T	A	A	A	A	T	A	IGS(trnT-GGU,psbD)
T. endochrysea	34636	A	C	C	A	A	A	C	C	C	C	A	C	IGS(trnT-GGU,psbD)
T. endochrysea	34642	T	T	T	T	T	T	T	T	A	T	T	T	IGS(trnT-GGU,psbD)
T. endochrysea	34664	T	T	T	G	T	G	T	T	T	T	T	T	IGS(trnT-GGU,psbD)
T. endochrysea	35188	A	A	C	A	A	A	A	A	A	A	A	A	IGS(trnT-GGU,psbD)
T. endochrysea	35932	G	A	A	A	A	A	A	A	A	A	A	A	psbD	photosystem II protein D2	synonymous_variant c.603G>A p.Gly201Gly
T. endochrysea	36076	T	T	T	T	C	T	T	T	T	T	C	T	psbD	photosystem II protein D2	synonymous_variant c.747T>C p.Thr249Thr
T. endochrysea	36280	T	C	C	C	C	C	C	C	C	C	C	C	psbD	photosystem II protein D2	synonymous_variant c.951T>C p.Thr317Thr
T. endochrysea	37937	T	T	T	T	T	T	G	T	T	T	T	T	IGS(psbC,trnS-UGA)
T. endochrysea	38630	A	C	C	C	C	C	C	C	C	C	C	C	psbZ	photosystem II protein Z	missense_variant c.178A>C p.Ile60Leu
T. endochrysea	38649	C	C	C	T	C	T	C	C	C	C	C	C	IGS(psbZ,trnG-GCC)
T. endochrysea	38849	A	T	T	A	A	T	T	T	T	T	A	T	IGS(psbZ,trnG-GCC)
T. endochrysea	38860	C	C	C	T	C	C	C	C	C	C	C	C	IGS(psbZ,trnG-GCC)
T. endochrysea	38887	T	T	T	T	G	T	T	T	T	T	G	T	IGS(psbZ,trnG-GCC)
T. endochrysea	38902	T	T	T	T	T	T	T	T	G	T	T	T	IGS(psbZ,trnG-GCC)
T. endochrysea	38964	T	T	T	T	A	T	T	T	T	A	A	T	IGS(psbZ,trnG-GCC)
T. endochrysea	39021	T	T	A	A	T	A	A	A	A	A	T	A	IGS(psbZ,trnG-GCC)
T. endochrysea	39023	T	T	A	A	T	A	A	A	A	A	T	A	IGS(psbZ,trnG-GCC)
T. endochrysea	39065	C	T	T	T	T	T	T	T	T	T	T	T	IGS(psbZ,trnG-GCC)
T. endochrysea	39066	A	A	C	C	A	C	C	C	C	C	A	C	IGS(psbZ,trnG-GCC)
T. endochrysea	39233	T	T	A	T	T	A	A	A	A	A	T	A	IGS(psbZ,trnG-GCC)
T. endochrysea	39304	A	A	A	A	A	A	A	C	A	A	A	A	IGS(psbZ,trnG-GCC)
T. endochrysea	39305	G	T	T	T	T	T	T	T	T	T	T	T	IGS(psbZ,trnG-GCC)
T. endochrysea	39582	A	C	A	A	A	A	A	A	A	A	A	A	IGS(psbZ,trnG-GCC)
T. endochrysea	39755	G	A	A	A	A	A	A	A	A	A	A	A	IGS(trnG-GCC,trnfM-CAU)
T. endochrysea	39835	A	T	T	T	T	T	T	T	T	T	T	T	IGS(trnG-GCC,trnfM-CAU)
T. endochrysea	39945	T	C	C	T	T	T	C	C	C	C	T	C	IGS(trnfM-CAU,rps14)
T. endochrysea	40073	G	T	T	G	G	G	T	T	T	T	G	T	IGS(trnfM-CAU,rps14)
T. endochrysea	40281	C	C	C	C	A	C	C	C	C	C	A	C	rps14	ribosomal protein S14	synonymous_variant c.108G>T p.Ser36Ser
T. endochrysea	40293	G	G	G	A	G	A	G	G	G	G	G	G	rps14	ribosomal protein S14	synonymous_variant c.96C>T p.Ser32Ser
T. endochrysea	41165	G	G	G	G	A	G	G	G	G	G	A	G	psaB	photosystem I P700 apoprotein A2	synonymous_variant c.1548C>T p.Asp516Asp
T. endochrysea	43029	A	G	G	G	G	G	G	G	G	G	G	G	psaA	photosystem I P700 apoprotein A1	synonymous_variant c.1962T>C p.Ser654Ser
T. endochrysea	43752	G	A	A	G	G	G	A	A	A	A	G	A	psaA	photosystem I P700 apoprotein A1	synonymous_variant c.1239C>T p.Asp413Asp
T. endochrysea	45281	A	A	A	A	A	A	A	G	A	A	A	A	IGS(psaA,ycf3)
T. endochrysea	45844	T	T	T	T	T	T	T	T	T	T	T	G	IGS(psaA,ycf3)
T. endochrysea	46212	C	A	A	A	A	A	A	A	A	A	A	A			intron
T. endochrysea	46712	A	A	A	A	A	A	A	G	A	A	A	A			intron
T. endochrysea	47420	C	C	C	T	C	T	C	C	C	C	C	C			intron
T. endochrysea	47458	A	G	G	A	G	A	G	G	G	G	G	G			intron
T. endochrysea	48224	G	A	A	A	A	A	A	A	A	A	A	A	IGS(ycf3,trnS-GGA)
T. endochrysea	48452	G	G	G	G	T	G	G	G	G	G	T	G	IGS(ycf3,trnS-GGA)
T. endochrysea	48683	T	C	C	C	C	C	C	C	C	C	C	C	IGS(ycf3,trnS-GGA)
T. endochrysea	49060	C	A	A	C	C	C	A	A	A	A	C	A	IGS(trnS-GGA,rps4)
T. endochrysea	49080	T	G	G	G	G	G	G	G	G	G	G	G	IGS(trnS-GGA,rps4)
T. endochrysea	49864	A	A	A	T	A	T	A	A	A	A	A	A	IGS(rps4,trnT-UGU)
T. endochrysea	49894	T	T	T	A	T	A	T	T	T	T	T	T	IGS(rps4,trnT-UGU)
T. endochrysea	50584	C	A	A	A	A	A	A	A	T	A	A	A	IGS(trnT-UGU,trnL-UAA)
T. endochrysea	50701	A	T	T	A	A	T	T	A	T	T	A	T	IGS(trnT-UGU,trnL-UAA)
T. endochrysea	50707	T	A	A	T	T	A	A	T	A	A	T	A	IGS(trnT-UGU,trnL-UAA)
T. endochrysea	50725	A	A	A	A	A	A	A	A	A	A	A	T	IGS(trnT-UGU,trnL-UAA)
T. endochrysea	50732	T	T	A	T	T	T	T	T	T	T	T	T	IGS(trnT-UGU,trnL-UAA)
T. endochrysea	50761	T	A	A	T	T	A	A	A	A	A	T	A	IGS(trnT-UGU,trnL-UAA)
T. endochrysea	50771	A	A	A	A	C	A	C	A	A	A	C	A	IGS(trnT-UGU,trnL-UAA)
T. endochrysea	50777	T	G	G	T	T	G	G	G	G	G	T	G	IGS(trnT-UGU,trnL-UAA)
T. endochrysea	50778	A	A	A	A	A	A	A	A	A	A	A	T	IGS(trnT-UGU,trnL-UAA)
T. endochrysea	51046	A	G	G	G	G	G	G	G	G	G	G	G	IGS(trnT-UGU,trnL-UAA)
T. endochrysea	51106	T	T	T	T	A	T	T	T	T	T	A	T	IGS(trnT-UGU,trnL-UAA)
T. endochrysea	51118	A	A	A	A	C	A	A	A	A	A	C	A	IGS(trnT-UGU,trnL-UAA)
T. endochrysea	51169	A	A	A	C	A	A	A	A	A	A	A	A	IGS(trnT-UGU,trnL-UAA)
T. endochrysea	51174	A	A	A	T	A	A	A	A	A	A	A	A	IGS(trnT-UGU,trnL-UAA)
T. endochrysea	51412	G	T	T	T	T	T	T	T	T	T	T	T	IGS(trnT-UGU,trnL-UAA)
T. endochrysea	51442	G	A	A	G	G	G	A	A	A	A	G	A	IGS(trnT-UGU,trnL-UAA)
T. endochrysea	51809	C	C	C	C	C	C	C	C	G	C	C	C	IGS(trnT-UGU,trnL-UAA)
T. endochrysea	52025	G	T	G	G	G	G	T	G	G	G	G	G			intron
T. endochrysea	52339	T	A	A	T	T	T	A	A	A	A	T	A			intron
T. endochrysea	52826	G	T	T	G	G	G	T	T	T	T	G	T	IGS(trnL-UAA,trnF-GAA)
T. endochrysea	52858	A	G	G	G	G	G	G	G	G	G	G	G	IGS(trnL-UAA,trnF-GAA)
T. endochrysea	52944	C	C	C	C	T	C	C	C	C	C	T	C	IGS(trnL-UAA,trnF-GAA)
T. endochrysea	53186	T	A	A	T	T	T	A	A	T	A	T	A	IGS(trnF-GAA,ndhJ)
T. endochrysea	53215	C	A	A	C	C	C	A	C	A	A	C	A	IGS(trnF-GAA,ndhJ)
T. endochrysea	53366	A	A	C	A	A	A	A	A	A	A	A	A	IGS(trnF-GAA,ndhJ)
T. endochrysea	53450	T	G	G	G	G	G	G	G	G	G	G	G	IGS(trnF-GAA,ndhJ)
T. endochrysea	54266	G	C	C	C	C	C	C	C	C	C	C	C	ndhJ	NADH-plastoquinone oxidoreductase subunit J	missense_variant c.11C>G p.Pro4Arg
T. endochrysea	54578	C	C	C	C	T	C	C	C	C	C	T	C	ndhK	NADH-plastoquinone oxidoreductase subunit K	missense_variant c.608G>A p.Gly203Glu
T. endochrysea	55055	G	C	C	G	G	G	C	C	C	C	G	C	ndhK	NADH-plastoquinone oxidoreductase subunit K	missense_variant c.131C>G p.Thr44Arg
T. endochrysea	55400	T	T	T	T	G	T	T	T	T	T	G	T	ndhC	NADH-plastoquinone oxidoreductase subunit 3	synonymous_variant c.114A>C p.Pro38Pro
T. endochrysea	55669	T	G	G	T	T	T	G	G	G	G	T	G	IGS(ndhC,trnV-UAC)
T. endochrysea	55900	C	A	A	C	C	C	A	A	A	A	C	A	IGS(ndhC,trnV-UAC)
T. endochrysea	55901	T	G	G	T	T	T	G	G	G	G	T	G	IGS(ndhC,trnV-UAC)
T. endochrysea	56003	C	A	A	A	A	A	A	A	A	A	A	A	IGS(ndhC,trnV-UAC)
T. endochrysea	56030	A	A	A	A	A	A	A	A	A	C	A	A	IGS(ndhC,trnV-UAC)
T. endochrysea	56112	A	A	A	A	A	A	A	A	T	A	A	A	IGS(ndhC,trnV-UAC)
T. endochrysea	56118	A	A	A	A	A	A	A	A	C	A	A	A	IGS(ndhC,trnV-UAC)
T. endochrysea	56261	C	C	C	C	T	C	C	C	C	C	T	C	IGS(ndhC,trnV-UAC)
T. endochrysea	56474	G	G	G	G	G	G	G	G	G	G	G	A	IGS(ndhC,trnV-UAC)
T. endochrysea	56575	C	G	G	C	C	C	G	G	G	G	C	G	IGS(ndhC,trnV-UAC)
T. endochrysea	56686	T	T	T	T	A	T	T	T	T	T	A	T	IGS(ndhC,trnV-UAC)
T. endochrysea	56777	A	A	C	A	C	A	A	A	C	A	C	A	IGS(ndhC,trnV-UAC)
T. endochrysea	56783	G	T	T	G	T	G	G	T	T	T	T	T	IGS(ndhC,trnV-UAC)
T. endochrysea	56962	T	T	C	T	T	T	T	T	T	T	T	T			intron
T. endochrysea	56963	C	C	T	C	C	C	C	C	C	C	C	C			intron
T. endochrysea	56964	T	T	C	T	T	T	T	T	T	T	T	T			intron
T. endochrysea	56967	G	G	A	G	G	G	G	G	G	G	G	G			intron
T. endochrysea	57542	A	C	C	A	A	A	C	C	C	C	A	C	IGS(trnV-UAC,atpE)
T. endochrysea	57585	A	A	A	C	A	C	A	A	A	A	A	A	IGS(trnV-UAC,atpE)
T. endochrysea	59446	G	G	G	G	A	G	G	G	G	G	A	G	atpB	ATP synthase CF1 beta subunit	synonymous_variant c.411C>T p.Pro137Pro
T. endochrysea	59530	T	T	T	T	G	T	T	T	T	T	G	T	atpB	ATP synthase CF1 beta subunit	synonymous_variant c.327A>C p.Arg109Arg
T. endochrysea	59799	G	G	G	A	G	A	G	G	G	G	G	G	atpB	ATP synthase CF1 beta subunit	synonymous_variant c.58C>T p.Leu20Leu
T. endochrysea	59997	G	T	T	T	T	T	T	T	T	T	T	T	IGS(atpB,rbcL)
T. endochrysea	59998	C	G	G	G	G	G	G	G	G	G	G	G	IGS(atpB,rbcL)
T. endochrysea	59999	A	C	C	C	C	C	C	C	C	C	C	C	IGS(atpB,rbcL)
T. endochrysea	60252	C	C	C	C	T	C	C	C	C	C	T	C	IGS(atpB,rbcL)
T. endochrysea	60483	A	C	C	C	A	C	C	C	C	C	A	C	IGS(atpB,rbcL)
T. endochrysea	60490	C	C	A	A	A	A	C	A	A	A	A	A	IGS(atpB,rbcL)
T. endochrysea	60532	A	A	C	A	A	A	A	A	A	A	A	A	IGS(atpB,rbcL)
T. endochrysea	60625	T	G	G	G	G	G	G	G	G	G	G	G	IGS(atpB,rbcL)
T. endochrysea	60806	G	T	T	T	T	T	T	G	T	T	T	T	IGS(atpB,rbcL)
T. endochrysea	61461	T	T	T	T	C	T	T	T	T	T	C	T	rbcL	ribulose bisophosphate carboxylase	missense_variant c.434T>C p.Ile145Thr
T. endochrysea	61759	G	A	G	G	G	G	G	G	G	G	G	G	rbcL	ribulose bisophosphate carboxylase	synonymous_variant c.732G>A p.Ala244Ala
T. endochrysea	63286	C	T	C	C	C	C	T	C	C	C	C	C	accD	acetyl-CoA carboxylase carboxyltransferase beta subunit	missense_variant c.190C>T p.His64Tyr
T. endochrysea	63602	C	A	A	C	A	C	A	A	A	A	A	A	accD	acetyl-CoA carboxylase carboxyltransferase beta subunit	missense_variant c.506C>A p.Ser169Tyr
T. endochrysea	64578	C	G	G	C	G	C	G	G	G	G	G	G	accD	acetyl-CoA carboxylase carboxyltransferase beta subunit	missense_variant c.1482C>G p.Asp494Glu
T. endochrysea	64729	T	T	T	T	A	T	T	T	T	T	A	T	IGS(accD,psaI)
T. endochrysea	64896	T	T	T	G	T	G	T	T	T	T	T	T	IGS(accD,psaI)
T. endochrysea	64944	T	G	G	T	T	T	G	G	G	G	T	G	IGS(accD,psaI)
T. endochrysea	65474	C	C	C	C	C	C	C	C	C	A	C	C	IGS(psaI,ycf4)
T. endochrysea	65546	C	C	C	T	C	T	C	C	C	C	C	C	IGS(psaI,ycf4)
T. endochrysea	65580	C	C	C	C	T	C	C	C	C	C	T	C	IGS(psaI,ycf4)
T. endochrysea	66197	C	C	C	C	C	C	C	T	C	C	C	C	ycf4	photosystem I assembly protein Ycf4	synonymous_variant c.348C>T p.Ile116Ile
T. endochrysea	66271	G	T	T	T	T	T	T	T	T	T	T	T	ycf4	photosystem I assembly protein Ycf4	missense_variant c.422G>T p.Gly141Val
T. endochrysea	66586	C	T	T	C	T	C	T	T	T	T	T	T	IGS(ycf4,cemA)
T. endochrysea	66596	G	G	G	G	A	G	G	G	G	G	A	G	IGS(ycf4,cemA)
T. endochrysea	66597	T	T	T	T	C	T	T	T	T	T	C	T	IGS(ycf4,cemA)
T. endochrysea	66762	A	C	C	A	A	A	C	C	C	C	A	C	IGS(ycf4,cemA)
T. endochrysea	66929	A	C	C	C	C	C	C	C	C	C	C	C	IGS(ycf4,cemA)
T. endochrysea	67018	T	T	T	T	T	T	T	T	G	T	T	T	IGS(ycf4,cemA)
T. endochrysea	67523	G	G	G	G	G	G	G	G	G	G	G	A	cemA	envelope membrane protein	synonymous_variant c.126G>A p.Arg42Arg
T. endochrysea	67730	A	G	G	A	G	A	G	G	G	G	G	G	cemA	envelope membrane protein	synonymous_variant c.333A>G p.Ser111Ser
T. endochrysea	67762	C	G	G	G	G	G	G	G	G	G	G	G	cemA	envelope membrane protein	missense_variant c.365C>G p.Ala122Gly
T. endochrysea	68012	T	T	T	T	T	T	T	A	T	T	T	T	cemA	envelope membrane protein	missense_variant c.615T>A p.Phe205Leu
T. endochrysea	68032	A	A	A	A	T	A	A	A	A	A	T	A	cemA	envelope membrane protein	missense_variant c.635A>T p.Tyr212Phe
T. endochrysea	68111	T	T	T	G	T	G	T	T	T	T	T	T	IGS(cemA,petA)
T. endochrysea	69413	C	C	C	C	C	C	C	C	C	A	C	C	IGS(petA,psbJ)
T. endochrysea	70248	A	A	A	A	A	A	A	A	A	A	A	C	IGS(petA,psbJ)
T. endochrysea	70376	C	C	C	C	T	C	C	C	C	C	T	C	psbJ	photosystem II protein J	synonymous_variant c.114G>A p.Ser38Ser
T. endochrysea	71585	T	T	T	T	T	T	T	G	T	T	T	T	IGS(psbE,petL)
T. endochrysea	71586	A	A	A	C	A	C	A	A	A	A	A	A	IGS(psbE,petL)
T. endochrysea	72469	T	T	T	T	A	T	T	T	T	T	A	T	IGS(petG,trnW-CCA)
T. endochrysea	72501	C	C	C	C	C	C	C	C	C	C	C	G	IGS(petG,trnW-CCA)
T. endochrysea	72608	A	C	C	A	A	A	C	C	C	C	A	C	IGS(trnW-CCA,trnP-UGG)
T. endochrysea	72690	G	G	G	G	T	G	G	G	G	G	T	G	IGS(trnW-CCA,trnP-UGG)
T. endochrysea	72714	A	C	C	A	A	A	C	C	C	C	A	C	IGS(trnW-CCA,trnP-UGG)
T. endochrysea	72764	A	A	A	C	A	C	A	A	A	A	A	A	IGS(trnW-CCA,trnP-UGG)
T. endochrysea	73084	T	T	T	A	T	A	T	T	T	T	T	T	IGS(trnP-UGG,psaJ)
T. endochrysea	73085	A	A	A	A	A	A	A	A	A	T	A	A	IGS(trnP-UGG,psaJ)
T. endochrysea	73219	T	T	T	T	A	T	T	T	T	T	A	T	IGS(trnP-UGG,psaJ)
T. endochrysea	73544	T	T	T	T	A	T	T	T	T	T	A	T	IGS(psaJ,rpl33)
T. endochrysea	73663	C	C	C	C	G	C	C	C	C	C	G	C	IGS(psaJ,rpl33)
T. endochrysea	73721	T	C	T	T	T	T	T	T	T	T	T	T	IGS(psaJ,rpl33)
T. endochrysea	73745	G	G	G	A	G	A	G	G	G	G	G	G	IGS(psaJ,rpl33)
T. endochrysea	73750	T	G	G	T	G	T	G	G	G	G	G	G	IGS(psaJ,rpl33)
T. endochrysea	73764	G	T	T	T	T	T	T	T	T	T	T	T	IGS(psaJ,rpl33)
T. endochrysea	73841	T	T	T	C	T	C	T	T	T	T	T	T	IGS(psaJ,rpl33)
T. endochrysea	73874	C	C	C	C	A	C	C	C	C	C	A	C	rpl33	ribosomal protein L33	synonymous_variant c.21C>A p.Ile7Ile
T. endochrysea	73919	C	C	C	T	C	T	C	C	C	C	C	C	rpl33	ribosomal protein L33	synonymous_variant c.66C>T p.Gly22Gly
T. endochrysea	74092	A	A	A	G	A	G	A	A	A	A	A	A	IGS(rpl33,rps18)
T. endochrysea	74160	T	T	T	T	A	T	T	T	T	T	A	T	IGS(rpl33,rps18)
T. endochrysea	74283	A	A	A	A	C	A	A	A	A	A	C	A	IGS(rpl33,rps18)
T. endochrysea	74603	C	C	C	C	C	C	C	T	C	C	C	C	rps18	ribosomal protein S18	missense_variant c.66_68delCCAinsTGG p.Gln23Gly
T. endochrysea	74604	C	C	C	C	C	C	C	G	C	C	C	C	rps18	ribosomal protein S18	missense_variant c.66_68delCCAinsTGG p.Gln23Gly
T. endochrysea	74605	A	A	A	A	A	A	A	G	A	A	A	A	rps18	ribosomal protein S18	missense_variant c.66_68delCCAinsTGG p.Gln23Gly
T. endochrysea	74937	T	T	T	T	G	T	A	T	T	T	G	T	IGS(rps18,rpl20)
T. endochrysea	74960	C	C	C	C	T	C	C	C	C	C	T	C	IGS(rps18,rpl20)
T. endochrysea	75116	G	G	G	G	A	G	G	G	G	G	A	G	IGS(rps18,rpl20)
T. endochrysea	75851	C	A	A	C	C	C	A	A	A	A	C	A	IGS(rpl20,rps12)
T. endochrysea	75985	A	C	C	A	A	A	C	C	C	C	A	C	IGS(rpl20,rps12)
T. endochrysea	76154	G	C	C	G	G	G	C	C	C	C	G	C	IGS(rpl20,rps12)
T. endochrysea	76458	A	A	A	T	A	T	A	A	A	A	A	A	IGS(rps12,clpP1)
T. endochrysea	76803	A	A	A	G	A	G	A	A	A	A	A	A			intron
T. endochrysea	76936	T	G	G	G	G	G	G	G	G	T	G	G			intron
T. endochrysea	76937	T	A	A	A	A	A	A	A	A	T	A	A			intron
T. endochrysea	76939	C	G	G	G	G	G	G	G	G	C	G	G			intron
T. endochrysea	76941	T	A	A	A	A	A	A	A	A	T	A	A			intron
T. endochrysea	76942	C	A	A	A	A	A	A	A	A	C	A	A			intron
T. endochrysea	77060	A	T	T	T	T	T	T	T	T	T	T	T			intron
T. endochrysea	77197	T	C	C	T	T	T	C	C	C	C	T	C			intron
T. endochrysea	77210	A	A	A	T	A	T	A	A	A	A	A	A			intron
T. endochrysea	77236	C	C	C	G	C	G	C	C	C	C	C	C			intron
T. endochrysea	77332	A	A	A	A	A	A	A	A	A	A	G	A			intron
T. endochrysea	77808	A	G	G	A	A	A	G	G	G	G	A	G			intron
T. endochrysea	77856	T	C	C	T	T	T	C	C	C	C	T	C			intron
T. endochrysea	77955	T	C	C	A	A	A	C	C	C	C	A	C			intron
T. endochrysea	77956	T	A	A	A	A	A	A	A	A	A	A	A			intron
T. endochrysea	77961	T	T	T	T	G	T	T	T	T	T	G	T			intron
T. endochrysea	78326	C	C	C	G	C	G	C	C	C	C	C	C			intron
T. endochrysea	78377	T	T	T	T	A	T	T	A	T	T	A	T			intron
T. endochrysea	78520	A	C	C	A	A	A	C	C	C	A	A	C			intron
T. endochrysea	78660	A	A	A	C	A	C	A	A	A	A	A	A			intron
T. endochrysea	78832	A	A	A	C	A	C	A	A	A	A	A	A	IGS(clpP1,psbB)
T. endochrysea	78896	T	C	C	T	T	T	C	C	C	C	T	C	IGS(clpP1,psbB)
T. endochrysea	80205	C	C	C	C	T	C	C	C	C	C	T	C	psbB	photosystem II CP47 chlorophyll apoprotein	synonymous_variant c.1029C>T p.His343His
T. endochrysea	80718	C	C	C	G	G	G	C	C	C	C	G	C	IGS(psbB,psbT)
T. endochrysea	80741	G	C	G	G	G	G	G	G	G	G	G	G	IGS(psbB,psbT)
T. endochrysea	80777	A	G	G	A	A	A	G	G	G	G	A	G	IGS(psbB,psbT)
T. endochrysea	80839	C	C	C	C	A	C	C	C	C	C	A	C	IGS(psbB,psbT)
T. endochrysea	81005	C	C	A	C	C	C	C	C	C	C	C	C	IGS(psbT,psbN)
T. endochrysea	82184	A	G	G	G	G	G	G	G	G	G	G	G			intron
T. endochrysea	82344	C	C	C	C	T	C	C	C	C	C	T	C			intron
T. endochrysea	83546	A	C	C	C	A	C	C	C	C	C	A	C			intron
T. endochrysea	83547	T	G	G	T	T	T	G	G	G	G	T	G			intron
T. endochrysea	83934	T	T	T	T	A	T	T	T	T	T	A	T			intron
T. endochrysea	84043	C	A	A	A	A	A	A	A	A	A	A	A			intron
T. endochrysea	84551	T	A	A	A	T	A	A	A	A	A	A	A	IGS(petD,rpoA)
T. endochrysea	84552	C	A	A	A	A	A	A	A	A	A	A	A	IGS(petD,rpoA)
T. endochrysea	84636	C	C	C	A	C	A	C	C	C	C	C	C	IGS(petD,rpoA)
T. endochrysea	84732	A	C	C	A	A	A	C	C	C	C	A	C	IGS(petD,rpoA)
T. endochrysea	84754	G	G	G	G	A	G	G	G	G	G	A	G	IGS(petD,rpoA)
T. endochrysea	84822	A	C	C	A	A	A	C	C	C	C	A	C	rpoA	RNA polymerase alpha subunit	missense_variant c.927T>G p.Ile309Met
T. endochrysea	84967	C	T	T	C	C	C	T	T	T	T	C	T	rpoA	RNA polymerase alpha subunit	missense_variant c.782G>A p.Arg261Lys
T. endochrysea	85175	C	T	T	C	C	C	T	T	T	T	C	T	rpoA	RNA polymerase alpha subunit	missense_variant c.574G>A p.Asp192Asn
T. endochrysea	85236	A	G	G	A	A	A	G	G	G	G	A	G	rpoA	RNA polymerase alpha subunit	synonymous_variant c.513T>C p.Pro171Pro
T. endochrysea	85265	A	G	G	G	G	G	G	G	G	G	G	G	rpoA	RNA polymerase alpha subunit	missense_variant c.484T>C p.Ser162Pro
T. endochrysea	85434	G	A	A	G	G	G	A	A	A	A	G	A	rpoA	RNA polymerase alpha subunit	synonymous_variant c.315C>T p.Asn105Asn
T. endochrysea	85763	A	A	A	T	A	T	A	A	A	A	A	A	IGS(rpoA,rps11)
T. endochrysea	86446	G	G	G	G	A	G	G	G	G	G	A	G	rpl36	ribosomal protein L36	synonymous_variant c.46C>T p.Leu16Leu
T. endochrysea	86785	T	G	G	T	T	T	G	G	G	G	T	G	IGS(infA,rps8)
T. endochrysea	86798	A	T	T	A	A	A	T	T	T	T	A	T	IGS(infA,rps8)
T. endochrysea	86848	G	G	G	G	T	G	G	G	G	G	T	G	IGS(infA,rps8)
T. endochrysea	86935	A	A	A	C	A	C	A	A	A	A	A	A	IGS(infA,rps8)
T. endochrysea	87193	T	T	T	G	T	G	T	T	T	T	T	T	rps8	ribosomal protein S8	missense_variant c.168A>C p.Lys56Asn
T. endochrysea	87414	T	T	T	A	T	A	T	T	T	T	T	T	IGS(rps8,rpl14)
T. endochrysea	88121	G	G	G	G	G	G	G	G	A	G	G	G	rpl16	50S ribosomal protein L16	synonymous_variant c.300C>T p.Gly100Gly
T. endochrysea	88514	T	T	T	T	T	T	T	G	G	T	T	T			intron
T. endochrysea	88516	T	T	T	T	G	T	T	T	T	T	G	T			intron
T. endochrysea	88613	G	G	G	T	G	T	G	G	G	G	G	G			intron
T. endochrysea	88638	G	G	G	A	G	A	G	G	G	G	G	G			intron
T. endochrysea	88751	T	C	C	C	C	C	C	C	C	C	C	C			intron
T. endochrysea	88782	A	A	A	G	A	G	A	A	A	A	A	A			intron
T. endochrysea	88795	C	A	A	A	A	A	A	A	A	A	A	A			intron
T. endochrysea	88938	G	G	G	G	A	G	G	G	G	G	A	G			intron
T. endochrysea	89062	A	A	A	T	A	T	A	A	A	A	A	A			intron
T. endochrysea	89093	T	A	A	T	A	T	A	A	A	A	A	A			intron
T. endochrysea	89537	C	C	C	A	C	A	C	C	C	C	C	C			intron
T. endochrysea	89709	A	A	A	G	A	G	A	A	A	A	A	A	IGS(rpl16,rps3)
T. endochrysea	89758	T	T	T	G	T	G	T	T	T	T	T	T	rps3	ribosomal protein S3	missense_variant c.643A>C p.Met215Leu
T. endochrysea	90172	A	A	A	A	G	A	A	A	A	A	A	A	rps3	ribosomal protein S3	missense_variant c.229T>C p.Tyr77His
T. endochrysea	90643	C	C	C	T	C	T	C	C	C	C	C	C	rpl22	ribosomal protein L22	synonymous_variant c.246G>A p.Ala82Ala
T. endochrysea	90694	C	T	T	C	C	C	T	T	T	T	C	T	rpl22	ribosomal protein L22	synonymous_variant c.195G>A p.Leu65Leu
T. endochrysea	90892	G	G	G	G	A	G	G	G	G	G	A	G	IGS(rpl22,rps19)
T. endochrysea	90943	A	A	A	A	T	A	A	A	A	A	T	A	IGS(rpl22,rps19)
T. endochrysea	91142	G	G	G	G	A	G	G	G	G	G	A	G	rps19	ribosomal protein S19	synonymous_variant c.105C>T p.Ser35Ser
T. endochrysea	116850	T	T	T	T	A	T	T	T	T	T	T	T	IGS(trnN-GUU,ndhF)
T. endochrysea	116913	T	G	G	T	T	G	G	G	G	G	G	G	IGS(trnN-GUU,ndhF)
T. endochrysea	116926	A	A	A	A	T	A	A	A	A	A	A	A	IGS(trnN-GUU,ndhF)
T. endochrysea	116935	T	T	T	T	T	A	T	T	T	T	T	T	IGS(trnN-GUU,ndhF)
T. endochrysea	117448	T	G	G	T	T	T	G	G	G	G	T	G	ndhF	NADH-plastoquinone oxidoreductase subunit 5	synonymous_variant c.1695A>C p.Ile565Ile
T. endochrysea	117745	A	A	A	G	A	G	A	A	A	A	A	A	ndhF	NADH-plastoquinone oxidoreductase subunit 5	synonymous_variant c.1398T>C p.Ser466Ser
T. endochrysea	118087	A	C	C	C	C	C	C	C	C	C	C	C	ndhF	NADH-plastoquinone oxidoreductase subunit 5	synonymous_variant c.1056T>G p.Ser352Ser
T. endochrysea	118612	T	C	C	T	T	T	C	C	C	C	T	C	ndhF	NADH-plastoquinone oxidoreductase subunit 5	synonymous_variant c.531A>G p.Lys177Lys
T. endochrysea	118775	A	C	C	C	C	C	C	C	C	C	C	C	ndhF	NADH-plastoquinone oxidoreductase subunit 5	missense_variant c.368T>G p.Ile123Arg
T. endochrysea	119269	A	A	A	A	A	A	A	A	A	C	A	A	IGS(ndhF,rpl32)
T. endochrysea	119276	T	T	T	T	T	T	G	T	T	T	T	T	IGS(ndhF,rpl32)
T. endochrysea	119312	A	C	C	A	C	A	C	C	C	C	C	C	IGS(ndhF,rpl32)
T. endochrysea	119375	T	T	T	G	T	G	T	T	T	T	T	T	IGS(ndhF,rpl32)
T. endochrysea	119638	T	T	T	T	C	T	T	T	T	T	C	T	IGS(ndhF,rpl32)
T. endochrysea	119684	C	A	A	C	A	C	A	A	A	A	A	A	IGS(ndhF,rpl32)
T. endochrysea	119731	A	A	A	C	A	C	A	A	A	A	A	A	IGS(ndhF,rpl32)
T. endochrysea	119879	A	A	A	A	A	A	A	A	A	G	A	A	IGS(ndhF,rpl32)
T. endochrysea	119947	G	G	G	T	G	T	G	G	G	G	G	G	IGS(ndhF,rpl32)
T. endochrysea	120235	A	A	A	T	A	T	A	A	A	A	A	A	IGS(ndhF,rpl32)
T. endochrysea	120236	T	T	T	A	T	A	T	T	T	T	T	T	IGS(ndhF,rpl32)
T. endochrysea	120295	T	T	T	G	T	G	T	T	T	T	T	T	IGS(ndhF,rpl32)
T. endochrysea	120353	T	G	T	T	T	T	T	T	T	T	T	T	IGS(ndhF,rpl32)
T. endochrysea	120450	G	A	A	G	G	G	A	A	A	A	G	A	IGS(ndhF,rpl32)
T. endochrysea	120732	G	G	G	G	G	G	G	G	G	G	G	C	IGS(rpl32,trnL-UAG)
T. endochrysea	120794	C	C	C	C	A	C	C	C	C	C	A	C	IGS(rpl32,trnL-UAG)
T. endochrysea	120872	A	A	A	A	A	A	A	A	C	A	A	A	IGS(rpl32,trnL-UAG)
T. endochrysea	120873	A	A	A	A	A	A	A	A	T	A	A	A	IGS(rpl32,trnL-UAG)
T. endochrysea	120874	G	G	G	G	G	G	G	G	T	G	G	G	IGS(rpl32,trnL-UAG)
T. endochrysea	120922	C	A	T	A	C	A	A	A	A	A	C	A	IGS(rpl32,trnL-UAG)
T. endochrysea	121027	G	G	G	G	G	G	G	G	G	G	G	T	IGS(rpl32,trnL-UAG)
T. endochrysea	121054	T	A	A	T	T	T	A	A	A	A	T	A	IGS(rpl32,trnL-UAG)
T. endochrysea	121425	A	A	A	A	C	A	A	A	A	A	C	A	IGS(rpl32,trnL-UAG)
T. endochrysea	121432	T	T	T	G	A	G	T	T	T	T	A	T	IGS(rpl32,trnL-UAG)
T. endochrysea	121640	G	G	G	A	G	A	G	G	G	G	G	G	IGS(rpl32,trnL-UAG)
T. endochrysea	121845	G	G	G	G	G	G	A	G	G	G	A	G	trnL-UAG	tRNA-Leu	intron_variant c.257-15983C>T
T. endochrysea	122212	C	C	C	C	T	C	C	C	C	C	T	C	ccsA	cytochrome c heme attachment protein	missense_variant c.262C>T p.His88Tyr
T. endochrysea	122464	G	G	G	A	G	A	G	G	G	G	G	G	ccsA	cytochrome c heme attachment protein	missense_variant c.514G>A p.Ala172Thr
T. endochrysea	123022	C	C	C	C	C	C	C	C	C	A	C	C	IGS(ccsA,ndhD)
T. endochrysea	123023	T	T	T	T	T	T	T	T	T	G	T	T	IGS(ccsA,ndhD)
T. endochrysea	123024	C	C	C	C	C	C	C	C	C	T	C	C	IGS(ccsA,ndhD)
T. endochrysea	123025	C	C	C	C	C	C	C	C	C	A	C	C	IGS(ccsA,ndhD)
T. endochrysea	123026	A	A	A	A	A	A	A	A	A	G	A	A	IGS(ccsA,ndhD)
T. endochrysea	123027	C	C	C	C	C	C	C	C	C	T	C	C	IGS(ccsA,ndhD)
T. endochrysea	123028	T	T	T	T	T	T	T	T	T	G	T	T	IGS(ccsA,ndhD)
T. endochrysea	123029	A	A	A	A	A	A	A	A	A	G	A	A	IGS(ccsA,ndhD)
T. endochrysea	123030	C	C	C	C	C	C	C	C	C	A	C	C	IGS(ccsA,ndhD)
T. endochrysea	123031	T	T	T	T	T	T	T	T	T	G	T	T	IGS(ccsA,ndhD)
T. endochrysea	123072	A	C	C	A	A	A	C	C	C	C	A	C	IGS(ccsA,ndhD)
T. endochrysea	123083	A	T	T	T	T	T	T	T	T	T	T	T	IGS(ccsA,ndhD)
T. endochrysea	123084	A	A	A	T	A	T	A	A	A	A	A	A	IGS(ccsA,ndhD)
T. endochrysea	123175	A	T	T	T	T	T	T	T	T	T	T	T	IGS(ccsA,ndhD)
T. endochrysea	123415	G	G	G	A	G	A	G	G	G	G	G	G	ndhD	NADH-plastoquinone oxidoreductase subunit 4	missense_variant c.1337C>T p.Ser446Leu
T. endochrysea	124599	G	C	C	G	G	G	C	C	C	C	G	C	ndhD	NADH-plastoquinone oxidoreductase subunit 4	missense_variant c.153C>G p.Phe51Leu
T. endochrysea	124771	G	A	G	T	G	T	G	G	G	G	G	G	IGS(ndhD,psaC)
T. endochrysea	124773	T	A	T	T	T	T	T	T	T	T	T	T	IGS(ndhD,psaC)
T. endochrysea	124775	T	C	T	T	T	T	T	T	T	T	T	T	IGS(ndhD,psaC)
T. endochrysea	125774	A	G	G	A	A	A	G	G	G	G	A	G	IGS(ndhE,ndhG)
T. endochrysea	126133	A	A	A	A	C	A	A	A	A	A	C	A	ndhG	NADH-plastoquinone oxidoreductase subunit 6	missense_variant c.270T>G p.Phe90Leu
T. endochrysea	126887	A	C	C	C	C	C	C	C	C	C	C	C	ndhI	NADH-plastoquinone oxidoreductase subunit I	missense_variant c.445T>G p.Leu149Val
T. endochrysea	127235	C	T	T	C	C	C	T	T	T	T	C	T	ndhI	NADH-plastoquinone oxidoreductase subunit I	missense_variant c.97G>A p.Ala33Thr
T. endochrysea	127277	C	C	T	C	C	C	C	C	C	C	C	C	ndhI	NADH-plastoquinone oxidoreductase subunit I	missense_variant c.55G>A p.Ala19Thr
T. endochrysea	128016	C	A	A	A	A	A	A	A	A	A	A	A			intron
T. endochrysea	128317	T	T	T	G	G	G	T	T	T	T	G	T			intron
T. endochrysea	128348	C	T	C	C	C	C	T	C	C	C	C	C			intron
T. endochrysea	128688	C	T	T	C	C	C	T	T	T	T	C	T			intron
T. endochrysea	128894	A	C	C	A	A	A	C	C	C	C	A	C			intron
T. endochrysea	129050	C	A	A	C	A	C	A	A	A	A	A	A			intron
T. endochrysea	129053	T	T	T	T	T	T	T	G	T	T	T	T			intron
T. endochrysea	129395	T	T	T	T	C	T	T	T	T	T	C	T	ndhA	NADH-plastoquinone oxidoreductase subunit 1	synonymous_variant c.237A>G p.Gly79Gly
T. endochrysea	129601	T	G	G	T	T	T	G	G	G	G	T	G	ndhA	NADH-plastoquinone oxidoreductase subunit 1	missense_variant c.31A>C p.Ile11Leu
T. endochrysea	129914	A	G	G	G	G	G	G	G	G	G	G	G	ndhH	NADH-plastoquinone oxidoreductase subunit 7	missense_variant c.901T>C p.Ser301Pro
T. endochrysea	130093	C	C	C	G	C	G	C	C	C	C	C	C	ndhH	NADH-plastoquinone oxidoreductase subunit 7	missense_variant c.722G>C p.Cys241Ser
T. endochrysea	130776	G	A	A	G	G	G	A	A	A	A	G	A	ndhH	NADH-plastoquinone oxidoreductase subunit 7	synonymous_variant c.39C>T p.Val13Val
T. endochrysea	130850	G	G	G	C	G	C	G	G	G	G	G	G	IGS(ndhH,rps15)
T. endochrysea	130870	C	C	C	C	C	C	C	T	T	T	C	T	IGS(ndhH,rps15)
T. endochrysea	130909	T	T	T	T	T	T	T	T	T	G	T	T	IGS(ndhH,rps15)
T. endochrysea	131203	G	T	T	T	T	T	T	T	T	T	T	T	IGS(rps15,ycf1)
T. endochrysea	131209	T	C	C	T	T	T	C	C	C	C	T	C	IGS(rps15,ycf1)
T. endochrysea	131217	T	A	A	T	T	T	A	A	A	A	T	A	IGS(rps15,ycf1)
T. endochrysea	131800	T	T	T	G	T	G	T	T	T	T	T	T	ycf1	hypothetical protein RF1	missense_variant c.5495A>C p.His1832Pro
T. endochrysea	131964	A	A	C	A	A	A	A	A	C	A	A	A	ycf1	hypothetical protein RF1	missense_variant c.5331T>G p.Asn1777Lys
T. endochrysea	132043	A	G	G	G	G	G	G	G	G	G	G	G	ycf1	hypothetical protein RF1	missense_variant c.5252T>C p.Ile1751Thr
T. endochrysea	132278	C	C	C	A	C	A	C	C	C	C	C	C	ycf1	hypothetical protein RF1	missense_variant c.5017G>T p.Asp1673Tyr
T. endochrysea	132548	G	G	G	G	G	G	G	G	A	G	G	G	ycf1	hypothetical protein RF1	missense_variant c.4747C>T p.Pro1583Ser
T. endochrysea	132585	G	G	G	A	G	A	G	G	G	G	G	G	ycf1	hypothetical protein RF1	synonymous_variant c.4710C>T p.Asn1570Asn
T. endochrysea	132847	T	T	T	T	G	T	T	T	T	T	G	T	ycf1	hypothetical protein RF1	missense_variant c.4448A>C p.Asn1483Thr
T. endochrysea	132941	T	G	G	T	T	T	G	G	G	G	T	G	ycf1	hypothetical protein RF1	synonymous_variant c.4354A>C p.Arg1452Arg
T. endochrysea	132958	C	C	C	A	C	A	C	C	C	C	C	C	ycf1	hypothetical protein RF1	missense_variant c.4337G>T p.Arg1446Ile
T. endochrysea	133329	C	A	A	A	A	A	A	A	A	A	A	A	ycf1	hypothetical protein RF1	missense_variant c.3966G>T p.Lys1322Asn
T. endochrysea	133514	T	G	G	T	T	T	G	G	G	G	T	G	ycf1	hypothetical protein RF1	missense_variant c.3781A>C p.Ile1261Leu
T. endochrysea	133635	T	T	T	T	T	T	T	C	T	T	T	T	ycf1	hypothetical protein RF1	synonymous_variant c.3660A>G p.Val1220Val
T. endochrysea	133699	A	A	A	C	A	C	A	A	A	A	A	A	ycf1	hypothetical protein RF1	missense_variant c.3596T>G p.Ile1199Ser
T. endochrysea	133769	G	C	C	C	C	C	C	C	C	C	C	C	ycf1	hypothetical protein RF1	missense_variant c.3526C>G p.Gln1176Glu
T. endochrysea	133778	C	C	C	C	T	C	C	C	C	C	T	C	ycf1	hypothetical protein RF1	missense_variant c.3517G>A p.Ala1173Thr
T. endochrysea	133916	A	A	A	A	A	A	C	A	A	A	A	A	ycf1	hypothetical protein RF1	missense_variant c.3379T>G p.Tyr1127Asp
T. endochrysea	134172	C	G	G	C	G	C	G	G	G	G	G	G	ycf1	hypothetical protein RF1	synonymous_variant c.3123G>C p.Ser1041Ser
T. endochrysea	134282	C	C	T	C	C	C	C	C	C	C	C	C	ycf1	hypothetical protein RF1	missense_variant c.3013G>A p.Glu1005Lys
T. endochrysea	134344	G	G	G	C	G	C	G	G	G	G	G	G	ycf1	hypothetical protein RF1	missense_variant c.2951C>G p.Thr984Arg
T. endochrysea	134427	A	A	A	T	A	T	A	A	A	A	A	A	ycf1	hypothetical protein RF1	synonymous_variant c.2868T>A p.Ile956Ile
T. endochrysea	134785	C	T	T	T	T	T	T	T	T	T	T	T	ycf1	hypothetical protein RF1	missense_variant c.2510G>A p.Ser837Asn
T. endochrysea	135215	C	C	C	C	C	C	C	C	T	C	C	C	ycf1	hypothetical protein RF1	missense_variant c.2080G>A p.Val694Ile
T. endochrysea	135294	A	C	C	C	C	C	C	C	C	C	C	C	ycf1	hypothetical protein RF1	synonymous_variant c.2001T>G p.Val667Val
T. endochrysea	135473	T	T	T	T	G	T	T	T	T	T	G	T	ycf1	hypothetical protein RF1	missense_variant c.1822A>C p.Ile608Leu
T. endochrysea	135509	G	G	G	G	G	G	G	G	C	G	G	G	ycf1	hypothetical protein RF1	missense_variant c.1786C>G p.Arg596Gly
T. endochrysea	135566	C	C	C	C	C	C	C	C	C	T	C	C	ycf1	hypothetical protein RF1	missense_variant c.1729G>A p.Glu577Lys
T. endochrysea	135738	G	G	G	T	G	T	G	G	G	G	G	G	ycf1	hypothetical protein RF1	synonymous_variant c.1557C>A p.Arg519Arg
T. endochrysea	135838	T	T	T	C	T	C	T	T	T	T	T	T	ycf1	hypothetical protein RF1	missense_variant c.1457A>G p.Asp486Gly
T. endochrysea	136086	T	T	T	T	C	T	T	T	T	T	C	T	ycf1	hypothetical protein RF1	synonymous_variant c.1209A>G p.Glu403Glu
T. endochrysea	136095	T	T	T	T	T	T	T	T	G	T	T	T	ycf1	hypothetical protein RF1	synonymous_variant c.1200A>C p.Ile400Ile
T. endochrysea	136153	T	G	T	T	T	T	T	T	T	T	T	T	ycf1	hypothetical protein RF1	missense_variant c.1142A>C p.Tyr381Ser
T. endochrysea	136482	A	A	A	A	A	A	A	A	A	C	A	A	ycf1	hypothetical protein RF1	synonymous_variant c.813T>G p.Thr271Thr
T. endochrysea	136952	C	C	C	C	C	C	T	C	C	C	C	C	ycf1	hypothetical protein RF1	missense_variant c.343G>A p.Asp115Asn
T. endochrysea	137010	G	G	G	G	G	G	G	G	G	T	G	G	ycf1	hypothetical protein RF1	synonymous_variant c.285C>A p.Val95Val
