# Supplementary material for: Chloroplast Genomes of Genus Tilia: Comparative Genomics and Molecular Evolution
Source: Front Genet. 2022 Jul 8;13:925726. doi: 10.3389/fgene.2022.925726 (PMC9305825; doi:10.3389/fgene.2022.925726)
Supplement: Supplementary file 3 [file Table1.xlsx]

## Sheet: Sheet2
Table S1. The SSRs positions in 12 Tilia species
T. endochrysea		T. tomentosa		T. americana		T. miqueliana		T. cordata		T. mandshurica		T. paucicostata		T. taishanensis		T. oliveri		T. insularis		T. amurensis		T. mongolica
atpF(intron)	2	atpF(intron)	1	atpF(intron)	2	atpF(intron)	2	atpF(intron)	1	atpF(intron)	1	atpF(intron)	1	atpF(intron)	1	atpF(intron)	1	atpF(intron)	1	atpF(intron)	3	atpF(intron)	3
(AATA)3	1	(AATA)3	1	(AATA)3	1	(AATA)3	1	(AATA)3	1	(AATA)3	1	(AATA)3	1	(AATA)3	1	(AATA)3	1	(AATA)3	1	(AATA)3	1	(AATA)3	1
(T)10	1	cemA	1	(T)10	1	(T)10	1	cemA	1	cemA	1	cemA	1	cemA	1	cemA	1	cemA	1	(T)10	2	(T)10	2
cemA	1	(TC)5	1	cemA	1	cemA	1	(TC)5	1	(TC)5	1	(TC)5	1	(TC)5	1	(TC)5	1	(TC)5	1	cemA	1	cemA	1
(TC)5	1	clpP1(intron)	4	(TC)5	1	(TC)5	1	clpP1(intron)	3	clpP1(intron)	4	clpP1(intron)	2	clpP1(intron)	3	clpP1(intron)	3	clpP1(intron)	3	(TC)5	1	(TC)5	1
clpP1(intron)	5	(A)10	2	clpP1(intron)	5	clpP1(intron)	5	(A)10	1	(A)10	2	(A)10	1	(A)10	1	(A)10	2	(A)10	2	clpP1(intron)	3	clpP1(intron)	3
(A)10	1	(T)10	1	(A)10	2	(A)10	2	(A)11	1	(T)10	1	(T)14	1	(A)11	1	(T)14	1	(T)14	1	(A)20	1	(A)21	1
(T)10	1	(T)14	1	(A)15	1	(A)15	1	(T)14	1	(T)14	1	IGS(accD,psaI)	2	(T)14	1	IGS(accD,psaI)	2	IGS(accD,psaI)	2	(T)10	2	(T)10	2
(T)15	1	IGS(accD,psaI)	2	(T)11	2	(T)11	2	IGS(accD,psaI)	2	IGS(accD,psaI)	2	(ATT)5	1	IGS(accD,psaI)	2	(ATT)5	1	(ATT)5	1	IGS(accD,psaI)	2	IGS(23S_rRNA,trnA-UCG)	1
(TA)5	1	(ATT)5	1	IGS(accD,psaI)	1	IGS(accD,psaI)	1	(ATT)5	1	(ATT)5	1	(TAGT)3	1	(ATT)5	1	(TAGT)3	1	(TAGT)3	1	(ATT)5	1	(ACTTT)3	1
(TTAAA)3	1	(TAGT)3	1	(TAGT)3	1	(TAGT)3	1	(TAGT)3	1	(TAGT)3	1	IGS(atpB,rbcL)	2	(TAGT)3	1	IGS(atpB,rbcL)	2	IGS(atpB,rbcL)	2	(TAGT)3	1	IGS(5S_rRNA,trnR)	1
IGS(accD,psaI)	2	IGS(atpB,rbcL)	1	IGS(atpB,rbcL)	2	IGS(atpB,rbcL)	2	IGS(atpB,rbcL)	2	IGS(atpB,rbcL)	2	(T)10	1	IGS(atpB,rbcL)	2	(T)10	1	(T)10	1	IGS(atpB,rbcL)	2	(A)10	1
(ATT)7	1	(TTTA)3	1	(T)10	1	(T)10	1	(T)10	1	(T)10	1	(TTTA)3	1	(T)10	1	(TTTA)3	1	(TTTA)3	1	(T)10	1	IGS(accD,psaI)	2
(TAGT)3	1	IGS(atpF,atpH)	3	(TTTA)3	1	(TTTA)3	1	(TTTA)3	1	(TTTA)3	1	IGS(atpF,atpH)	3	(TTTA)3	1	IGS(atpF,atpH)	2	IGS(atpF,atpH)	3	(TTTA)3	1	(ATT)5	1
IGS(atpB,rbcL)	2	(A)10	1	IGS(atpF,atpH)	3	IGS(atpF,atpH)	3	IGS(atpF,atpH)	4	IGS(atpF,atpH)	3	(A)10	1	IGS(atpF,atpH)	3	(A)10	1	(A)10	1	IGS(atpF,atpH)	3	(TAGT)3	1
(T)10	1	(T)10	1	(A)10	1	(A)10	1	(A)10	1	(A)10	1	(T)10	1	(A)10	1	(TTA)4	1	(T)11	1	(T)12	1	IGS(atpB,rbcL)	2
(TTTA)3	1	(TTA)4	1	(T)10	1	(T)10	1	(T)10	1	(T)10	1	(TTA)4	1	(T)10	1	IGS(atpI,rps2)	1	(TTA)4	1	(T)14	1	(T)10	1
IGS(atpF,atpH)	3	IGS(atpI,rps2)	1	(T)11	1	(T)11	1	(T)11	1	(TTA)4	1	IGS(atpI,rps2)	1	(TTA)4	1	(A)10	1	IGS(atpI,rps2)	1	(TTA)4	1	(TTTA)3	1
(A)10	1	(A)10	1	IGS(atpI,rps2)	1	IGS(atpI,rps2)	1	(TTA)4	1	IGS(atpI,rps2)	1	(A)10	1	IGS(atpI,rps2)	1	IGS(ccsA,ndhD)	1	(A)10	1	IGS(atpI,rps2)	1	IGS(atpF,atpH)	3
(T)14	1	IGS(ccsA,ndhD)	1	(A)12	1	(A)12	1	IGS(atpI,rps2)	1	(A)10	1	IGS(ccsA,ndhD)	1	(A)10	1	(T)10	1	IGS(ccsA,ndhD)	1	(A)12	1	(T)12	1
(TTA)4	1	(T)11	1	IGS(ccsA,ndhD)	1	IGS(ccsA,ndhD)	1	(A)10	1	IGS(ccsA,ndhD)	1	(T)12	1	IGS(ccsA,ndhD)	1	IGS(infA,rps8)	1	(T)11	1	IGS(ccsA,ndhD)	1	(T)14	1
IGS(atpI,rps2)	1	IGS(infA,rps8)	1	(T)12	1	(T)12	1	IGS(ccsA,ndhD)	1	(T)11	1	IGS(infA,rps8)	1	(T)11	1	(T)11	1	IGS(infA,rps8)	1	(T)12	1	(TTA)4	1
(A)11	1	(T)11	1	IGS(ndhB,trnL-CAA)	1	IGS(ndhB,trnL-CAA)	1	(T)11	1	IGS(infA,rps8)	1	(T)11	1	IGS(infA,rps8)	1	IGS(ndhB,trnL-CAA)	1	(T)10	1	IGS(ndhB,trnL-CAA)	1	IGS(atpI,rps2)	1
IGS(ccsA,ndhD)	1	IGS(ndhB,trnL-CAA)	1	(TA)5	1	(TA)5	1	IGS(infA,rps8)	1	(T)10	1	IGS(ndhB,trnL-CAA)	1	(T)10	1	(TA)5	1	IGS(ndhB,trnL-CAA)	1	(TA)5	1	(A)12	1
(T)11	1	(TA)5	1	IGS(ndhC,trnV-UAC)	1	IGS(ndhC,trnV-UAC)	1	(T)10	1	IGS(ndhB,trnL-CAA)	1	(TA)5	1	IGS(ndhB,trnL-CAA)	1	IGS(ndhC,trnV-UAC)	2	(TA)5	1	IGS(ndhC,trnV-UAC)	2	IGS(ccsA,ndhD)	1
IGS(ndhB,trnL-CAA)	1	IGS(ndhC,trnV-UAC)	2	(TATT)3	1	(TATT)3	1	IGS(ndhB,trnL-CAA)	1	(TA)5	1	IGS(ndhC,trnV-UAC)	2	(TA)5	1	(TA)8	1	IGS(ndhC,trnV-UAC)	2	(TA)6	1	(T)12	1
(TA)5	1	(TA)8	1	IGS(ndhF,rpl32)	5	IGS(ndhF,rpl32)	5	(TA)5	1	IGS(ndhC,trnV-UAC)	2	(TA)8	1	IGS(ndhC,trnV-UAC)	2	(TATT)3	1	(TA)8	1	(TATT)3	1	IGS(ndhB,trnL)	1
IGS(ndhC,trnV-UAC)	2	(TATT)3	1	(A)10	3	(A)10	3	IGS(ndhC,trnV-UAC)	2	(TA)8	1	(TATT)3	1	(TA)9	1	IGS(ndhF,rpl32)	4	(TATT)3	1	IGS(ndhF,rpl32)	4	(TA)5	1
(TA)6	1	IGS(ndhF,rpl32)	4	(T)10	1	(T)10	1	(TA)7	1	(TATT)3	1	IGS(ndhF,rpl32)	4	(TATT)3	1	(A)10	1	IGS(ndhF,rpl32)	4	(A)12	2	IGS(ndhC,trnV-UAC)	2
(TATT)3	1	(A)11	1	(TA)5	1	(TA)5	1	(TATT)3	1	IGS(ndhF,rpl32)	4	(A)10	1	IGS(ndhF,rpl32)	4	(A)11	1	(A)10	1	(T)11	1	(TA)6	1
IGS(ndhF,rpl32)	2	(A)12	1	IGS(ndhG,ndhI)	2	IGS(ndhG,ndhI)	2	IGS(ndhF,rpl32)	4	(A)10	1	(A)11	1	(A)10	1	(T)10	1	(A)12	1	(TA)5	1	(TATT)3	1
(A)10	1	(T)10	1	(T)10	2	(T)10	2	(A)13	1	(A)12	1	(T)10	1	(A)11	1	(TA)5	1	(T)10	1	IGS(ndhG,ndhI)	1	IGS(ndhF,rpl32)	4
(TA)5	1	(TA)5	1	IGS(petA,psbJ)	1	IGS(petA,psbJ)	1	(T)10	2	(T)10	1	(TA)5	1	(T)10	1	IGS(ndhG,ndhI)	2	(TA)5	1	(T)12	1	(A)12	2
IGS(ndhG,ndhI)	2	IGS(ndhG,ndhI)	2	(A)11	1	(A)11	1	(TA)5	1	(TA)5	1	IGS(ndhG,ndhI)	2	(TA)5	1	(T)10	2	IGS(ndhG,ndhI)	2	IGS(petA,psbJ)	1	(T)11	1
(T)10	2	(T)10	2	IGS(petB,petD)	1	IGS(petB,petD)	1	IGS(ndhG,ndhI)	2	IGS(ndhG,ndhI)	2	(T)10	2	IGS(ndhG,ndhI)	2	IGS(petA,psbJ)	1	(T)10	1	(A)10	1	(TA)5	1
IGS(petA,psbJ)	1	IGS(petA,psbJ)	1	(A)10	1	(A)10	1	(T)10	2	(T)10	2	IGS(petA,psbJ)	1	(T)10	2	(A)10	1	(T)11	1	IGS(petD,rpoA)	2	IGS(ndhG,ndhI)	1
(A)13	1	(A)10	1	IGS(petD,rpoA)	2	IGS(petD,rpoA)	2	IGS(petA,psbJ)	1	IGS(petA,psbJ)	1	(A)10	1	IGS(petA,psbJ)	1	IGS(petD,rpoA)	2	IGS(petA,psbJ)	1	(A)11	1	(T)12	1
IGS(petD,rpoA)	2	IGS(petD,rpoA)	2	(A)12	1	(A)12	1	(A)10	1	(A)10	1	IGS(petD,rpoA)	2	(A)10	1	(A)10	1	(A)10	1	(T)10	1	IGS(petA,psbJ)	1
(A)11	1	(A)10	1	(T)11	1	(T)11	1	IGS(petD,rpoA)	2	IGS(petD,rpoA)	2	(A)10	1	IGS(petD,rpoA)	2	(T)11	1	IGS(petD,rpoA)	2	IGS(petN,psbM)	3	(A)10	1
(T)10	1	(T)12	1	IGS(petN,psbM)	5	IGS(petN,psbM)	5	(A)10	1	(A)10	1	(T)11	1	(A)10	1	IGS(petN,psbM)	5	(A)10	1	(A)11	1	IGS(petD,rpoA)	2
IGS(petN,psbM)	4	IGS(petN,psbM)	5	(A)10	1	(A)10	1	(T)12	1	(T)12	1	IGS(petN,psbM)	5	(T)11	1	(A)10	1	(T)11	1	(T)11	1	(A)11	1
(A)11	1	(A)10	1	(A)12	1	(A)12	1	IGS(petN,psbM)	5	IGS(petN,psbM)	5	(A)10	1	IGS(petN,psbM)	5	(A)12	1	IGS(petN,psbM)	5	(T)14	1	(T)10	1
(C)10	1	(A)11	1	(C)15	1	(C)15	1	(A)10	1	(A)10	1	(A)12	1	(A)10	1	(C)12	1	(A)10	1	IGS(psaA,ycf3)	2	IGS(petN,psbM)	3
(T)11	1	(C)10	1	(T)11	1	(T)11	1	(A)11	1	(A)12	1	(C)12	1	(A)11	1	(T)11	1	(A)11	1	(AT)7	1	(A)11	1
(T)13	1	(T)11	1	(T)13	1	(T)13	1	(C)10	1	(C)11	1	(T)11	1	(C)10	1	(T)12	1	(C)12	1	(ATCT)3	1	(T)11	1
IGS(psaA,ycf3)	2	(T)12	1	IGS(psaA,ycf3)	2	IGS(psaA,ycf3)	2	(T)11	2	(T)11	1	(T)12	1	(T)11	1	IGS(psaA,ycf3)	2	(T)11	1	IGS(psaI,ycf4)	1	(T)14	1
(AT)7	1	IGS(psaA,ycf3)	2	(AT)7	1	(AT)7	1	IGS(psaA,ycf3)	2	(T)12	1	IGS(psaA,ycf3)	2	(T)13	1	(AT)7	1	(T)12	1	(T)10	1	IGS(psaA,ycf3)	2
(ATCT)3	1	(AT)7	1	(ATCT)3	1	(ATCT)3	1	(AT)7	1	IGS(psaA,ycf3)	2	(AT)7	1	IGS(psaA,ycf3)	2	(ATCT)3	1	IGS(psaA,ycf3)	2	IGS(psaJ,rpl33)	3	(AT)7	1
IGS(psaI,ycf4)	1	(ATCT)3	1	IGS(psaI,ycf4)	1	IGS(psaI,ycf4)	1	(ATCT)3	1	(AT)7	1	(ATCT)3	1	(AT)7	1	IGS(psaI,ycf4)	1	(AT)7	1	(T)10	3	(ATCT)3	1
(T)10	1	IGS(psaI,ycf4)	1	(T)12	1	(T)12	1	IGS(psaI,ycf4)	1	(ATCT)3	1	IGS(psaI,ycf4)	1	(ATCT)3	1	(T)12	1	(ATCT)3	1	IGS(psbA,trnK-UUU)	1	IGS(psaI,ycf4)	1
IGS(psaJ,rpl33)	2	(T)10	1	IGS(psaJ,rpl33)	3	IGS(psaJ,rpl33)	3	(T)11	1	IGS(psaI,ycf4)	1	(T)11	1	IGS(psaI,ycf4)	1	IGS(psaJ,rpl33)	3	IGS(psaI,ycf4)	1	(T)10	1	(T)10	1
(T)10	2	IGS(psaJ,rpl33)	3	(T)10	2	(T)10	2	IGS(psaJ,rpl33)	3	(T)11	1	IGS(psaJ,rpl33)	3	(T)11	1	(T)10	2	(T)11	1	IGS(psbE,petL)	3	IGS(psaJ,rpl33)	3
IGS(psbA,trnK-UUU)	1	(T)10	2	(T)11	1	(T)11	1	(T)10	2	IGS(psaJ,rpl33)	3	(T)10	2	IGS(psaJ,rpl33)	3	(T)11	1	IGS(psaJ,rpl33)	3	(A)10	1	(T)10	3
(T)11	1	(T)11	1	IGS(psbE,petL)	4	IGS(psbE,petL)	4	(T)11	1	(T)10	2	(T)11	1	(T)10	2	IGS(psbE,petL)	2	(T)10	2	(ATA)4	1	IGS(psbA,trnK)	1
IGS(psbE,petL)	3	IGS(psbC,trnS-UGA)	1	(A)10	1	(A)10	1	IGS(psbE,petL)	2	(T)11	1	IGS(psbE,petL)	2	(T)11	1	(A)10	1	(T)11	1	(G)10	1	(T)10	1
(A)10	2	(TATTAA)3	1	(A)12	1	(A)12	1	(A)10	1	IGS(psbE,petL)	2	(A)10	1	IGS(psbE,petL)	2	(ATA)4	1	IGS(psbE,petL)	2	IGS(psbM,trnD-GUC)	1	IGS(psbE,petL)	3
(ATA)4	1	IGS(psbE,petL)	2	(ATA)4	1	(ATA)4	1	(ATA)4	1	(A)10	1	(ATA)4	1	(A)10	1	IGS(psbK,psbI)	1	(A)10	1	(T)11	1	(A)10	1
IGS(psbZ,trnG-GCC)	5	(A)10	1	(G)12	1	(G)12	1	IGS(psbK,psbI)	1	(ATA)4	1	IGS(psbK,psbI)	1	(ATA)4	1	(ATATA)3	1	(ATA)4	1	IGS(psbZ,trnG-GCC)	4	(ATA)4	1
(A)13	1	(ATA)4	1	IGS(psbM,trnD-GUC)	1	IGS(psbM,trnD-GUC)	1	(ATATA)3	1	IGS(psbK,psbI)	1	(ATATA)3	1	IGS(psbK,psbI)	1	IGS(psbM,trnD-GUC)	1	IGS(psbK,psbI)	1	(A)10	2	(G)10	1
(ATATA)3	2	IGS(psbK,psbI)	1	(T)10	1	(T)10	1	IGS(psbM,trnD-GUC)	1	(ATATA)3	1	IGS(psbM,trnD-GUC)	1	(ATATA)3	1	(T)10	1	(ATATA)3	1	(TAT)4	2	IGS(psbM,trnD)	1
(ATT)4	1	(ATATA)3	1	IGS(psbZ,trnG-GCC)	4	IGS(psbZ,trnG-GCC)	5	(T)10	1	IGS(psbM,trnD-GUC)	1	(T)10	1	IGS(psbM,trnD-GUC)	1	IGS(psbZ,trnG-GCC)	3	IGS(psbM,trnD-GUC)	1	IGS(rpl14,rpl16)	1	(T)10	1
(TAT)4	1	IGS(psbM,trnD-GUC)	1	(A)10	1	(A)10	1	IGS(psbZ,trnG-GCC)	3	(T)10	1	IGS(psbZ,trnG-GCC)	4	(T)10	1	(A)10	1	(T)10	1	(A)10	1	IGS(psbZ,trnG-GCC)	4
IGS(rpl14,rpl16)	1	(T)10	1	(A)11	1	(A)11	1	(ATATA)3	1	IGS(psbZ,trnG-GCC)	3	(A)10	1	IGS(psbZ,trnG-GCC)	4	(ATT)4	1	IGS(psbZ,trnG-GCC)	2	IGS(rpl32,trnL-UAG)	1	(A)10	2
(A)10	1	IGS(psbZ,trnG-GCC)	3	(ATATA)3	1	(ATATA)3	1	(ATT)4	1	(ATATA)3	1	(ATATA)3	1	(A)10	1	(TAT)4	1	(ATATA)3	1	(AAT)6	1	(TAT)4	2
IGS(rpl32,trnL-UAG)	1	(ATATA)3	1	(TAT)4	1	(ATT)4	1	(TAT)4	1	(ATT)4	1	(ATT)4	1	(ATATA)3	1	IGS(rpl14,rpl16)	1	(TAT)4	1	IGS(rpl33,rps18)	4	IGS(rpl14,rpl16)	1
(AAT)4	1	(ATT)4	1	IGS(rpl14,rpl16)	1	(TAT)4	1	IGS(rpl14,rpl16)	1	(TAT)4	1	(TAT)4	1	(ATT)4	1	(A)10	1	IGS(rpl14,rpl16)	1	(AATAA)3	1	(A)10	1
IGS(rpl33,rps18)	5	(TAT)4	1	(A)11	1	IGS(rpl14,rpl16)	1	(A)10	1	IGS(rpl14,rpl16)	1	IGS(rpl14,rpl16)	1	(TAT)4	1	IGS(rpl2,end)	1	(A)10	1	(TA)5	2	IGS(rpl32,trnL-UAG)	1
(AATA)3	1	IGS(rpl14,rpl16)	1	IGS(rpl32,trnL-UAG)	1	(A)11	1	IGS(rpl2,end)	1	(A)10	1	(A)10	1	IGS(rpl14,rpl16)	1	(A)15	1	IGS(rpl32,trnL-UAG)	1	(TA)6	1	(AAT)6	1
(AATAA)3	1	(A)10	1	(AAT)4	1	IGS(rpl2,end)	1	(A)15	1	IGS(rpl32,trnL-UAG)	1	IGS(rpl32,trnL-UAG)	1	(A)10	1	IGS(rpl32,trnL-UAG)	1	(AAT)4	1	IGS(rpoB,trnC-GCA)	3	IGS(rpl33,rps18)	4
(TA)5	3	IGS(rpl2,end)	1	IGS(rpl33,rps18)	5	(A)13	1	IGS(rpl32,trnL-UAG)	1	(AAT)4	1	(AAT)4	1	IGS(rpl2,end)	1	(AAT)4	1	IGS(rpl33,rps18)	4	(A)11	1	(AATAA)3	1
IGS(rpoB,trnC-GCA)	4	(A)15	1	(AATA)3	2	IGS(rpl32,trnL-UAG)	1	(AAT)4	1	IGS(rpl33,rps18)	4	IGS(rpl33,rps18)	4	(A)15	1	IGS(rpl33,rps18)	4	(AATAA)3	1	(A)15	1	(TA)5	2
(A)11	1	IGS(rpl32,trnL-UAG)	1	(TA)5	2	(AAT)4	1	IGS(rpl33,rps18)	4	(AATAA)3	1	(AATAA)3	1	IGS(rpl32,trnL-UAG)	1	(AATAA)3	1	(TA)5	2	(T)11	1	(TA)6	1
(A)14	1	(AAT)4	1	(TA)6	1	IGS(rpl33,rps18)	2	(AATAA)3	1	(TA)5	2	(TA)5	2	(AAT)4	1	(TA)5	2	(TA)6	1	IGS(rps12,trnV-GAC)	3	IGS(rpoB,trnC)	3
(A)15	1	IGS(rpl33,rps18)	4	IGS(rpoB,trnC-GCA)	3	(TA)5	2	(TA)5	2	(TA)6	1	(TA)6	1	IGS(rpl33,rps18)	4	(TA)6	1	IGS(rpoB,trnC-GCA)	3	(T)15	1	(A)11	1
(T)10	1	(AATAA)3	1	(A)13	1	IGS(rpoB,trnC-GCA)	3	(TA)6	1	IGS(rpoB,trnC-GCA)	3	IGS(rpoB,trnC-GCA)	3	(AATAA)3	1	IGS(rpoB,trnC-GCA)	3	(A)12	1	(TATTA)3	2	(A)15	1
IGS(rps12,trnV-GAC)	3	(TA)5	2	(A)14	1	(A)13	1	IGS(rpoB,trnC-GCA)	3	(A)13	1	(A)13	1	(TA)5	2	(A)13	1	(A)16	1	IGS(rps15,ycf1)	1	(T)11	1
(T)15	1	(TA)6	1	(ATA)5	1	(A)14	1	(A)13	1	(A)18	1	(A)17	1	(TA)6	1	(A)15	1	(T)10	1	(T)10	1	IGS(rps12,trnV)	3
(TATTA)3	2	IGS(rpoB,trnC-GCA)	3	IGS(rps12,trnV-GAC)	3	(ATA)5	1	(A)16	1	(T)10	1	(T)10	1	IGS(rpoB,trnC-GCA)	3	(T)10	1	IGS(rps12,trnV-GAC)	2	IGS(rps16,trnQ-UUG)	2	(T)15	1
IGS(rps15,ycf1)	1	(A)13	1	(T)15	1	IGS(rps12,trnV-GAC)	3	(T)10	1	IGS(rps12,trnV-GAC)	4	IGS(rps12,trnV-GAC)	2	(A)13	1	IGS(rps12,trnV-GAC)	3	(T)15	1	(A)10	1	(TATTA)3	2
(T)10	1	(A)16	1	(TATTA)3	2	(T)15	1	IGS(rps12,trnV-GAC)	4	(T)15	1	(T)15	1	(A)16	1	(T)15	1	(TATTA)3	1	(AT)7	1	IGS(rps15,ycf1)	1
IGS(rps16,trnQ-UUG)	3	(T)10	1	IGS(rps15,ycf1)	1	(TATTA)3	2	(T)15	1	(TATTA)3	3	(TATTA)3	1	(T)10	1	(TATTA)3	2	IGS(rps16,trnQ-UUG)	3	IGS(rps4,trnT-UGU)	1	(T)10	1
(A)10	2	IGS(rps12,trnV-GAC)	4	(T)10	1	IGS(rps15,ycf1)	1	(TATTA)3	3	IGS(rps16,trnQ-UUG)	3	IGS(rps16,trnQ-UUG)	3	IGS(rps12,trnV-GAC)	4	IGS(rps16,trnQ-UUG)	3	(A)10	1	(TTAAA)3	1	IGS(rps16,trnQ)	2
(AT)6	1	(T)15	1	IGS(rps16,trnQ-UUG)	2	(T)10	1	IGS(rps16,trnQ-UUG)	3	(A)10	1	(A)10	1	(T)15	1	(A)10	1	(A)12	1	IGS(rrn23,trnA-UGC)	1	(A)10	1
IGS(rps18,rpl20)	2	(TATTA)3	3	(A)11	1	IGS(rps16,trnQ-UUG)	2	(A)10	1	(A)12	1	(A)12	1	(TATTA)3	3	(A)12	1	(AT)8	1	(ACTTT)3	1	(AT)7	1
(AAAT)3	1	IGS(rps16,trnQ-UUG)	3	(AT)7	1	(A)11	1	(A)12	1	(AT)8	1	(AT)8	1	IGS(rps16,trnQ-UUG)	3	(AT)6	1	IGS(rps18,rpl20)	1	IGS(rrn5,trnR-ACG)	1	IGS(rps4,trnT)	1
(T)12	1	(A)10	1	IGS(rps18,rpl20)	2	(AT)7	1	(AT)8	1	IGS(rps18,rpl20)	1	IGS(rps18,rpl20)	1	(A)10	1	IGS(rps18,rpl20)	1	(AAAT)3	1	(A)10	1	(TTAAA)3	1
IGS(rps19,rpl2)	1	(A)12	1	(AAAT)3	1	IGS(rps18,rpl20)	2	IGS(rps18,rpl20)	1	(AAAT)3	1	(A)10	1	(A)12	1	(AAAT)3	1	IGS(rps4,trnT-UGU)	1	IGS(trnA-UGC,rrn23)	1	IGS(trnA-UCG,23S_rRNA)	1
(T)13	1	(AT)8	1	(T)10	1	(AAAT)3	1	(AAAT)3	1	IGS(rps4,trnT-UGU)	1	IGS(rrn23,trnA-UGC)	1	(AT)8	1	IGS(rps19,rpl2)	1	(T)10	1	(TAAAG)3	1	(TAAAG)3	1
IGS(rps4,trnT-UGU)	2	IGS(rps18,rpl20)	1	IGS(rps4,trnT-UGU)	1	(T)10	1	IGS(rps19,rpl2)	1	(T)10	1	(ACTTT)3	1	IGS(rps18,rpl20)	1	(T)15	1	IGS(rrn23,trnA-UGC)	1	IGS(trnE-UUC,trnT-GGU)	2	IGS(trnE,trnT-GGU)	2
(A)15	1	(AAAT)3	1	(A)11	1	IGS(rps4,trnT-UGU)	1	(T)15	1	IGS(rrn23,trnA-UGC)	1	IGS(rrn5,trnR-ACG)	1	(AAAT)3	1	IGS(rps4,trnT-UGU)	1	(ACTTT)3	1	(T)10	1	(T)10	1
(T)10	1	IGS(rps19,rpl2)	1	IGS(rrn5,trnR-ACG)	1	(A)11	1	IGS(rps4,trnT-UGU)	1	(ACTTT)3	1	(A)10	1	IGS(rps19,rpl2)	1	(T)10	1	IGS(rrn5,trnR-ACG)	1	(TA)8	1	(TA)8	1
IGS(rrn23,trnA-UGC)	1	(T)15	1	(A)11	1	IGS(rrn5,trnR-ACG)	1	(T)10	1	IGS(rrn5,trnR-ACG)	1	IGS(trnA-UGC,rrn23)	1	(T)15	1	IGS(rrn23,trnA-UGC)	1	(A)10	1	IGS(trnF-GAA,ndhJ)	2	IGS(trnF,ndhJ)	2
(ACTTT)3	1	IGS(rps4,trnT-UGU)	1	IGS(start,trnH-GUG)	1	(A)11	1	IGS(rrn23,trnA-UGC)	1	(A)10	1	(TAAAG)3	1	IGS(rps4,trnT-UGU)	1	(ACTTT)3	1	IGS(trnA-UGC,rrn23)	1	(T)12	1	(T)12	1
IGS(rrn5,trnR-ACG)	1	(T)10	1	(TA)6	1	IGS(trnE-UUC,trnT-GGU)	2	(ACTTT)3	1	IGS(trnA-UGC,rrn23)	1	IGS(trnE-UUC,trnT-GGU)	2	(T)10	1	IGS(rrn5,trnR-ACG)	1	(TAAAG)3	1	(TTAA)3	1	(TTAA)3	1
(A)10	1	IGS(rrn23,trnA-UGC)	1	IGS(trnE-UUC,trnT-GGU)	2	(T)11	1	IGS(rrn5,trnR-ACG)	1	(TAAAG)3	1	(T)10	1	IGS(rrn23,trnA-UGC)	1	(A)10	1	IGS(trnE-UUC,trnT-GGU)	2	IGS(trnH-GUG,psbA)	2	IGS(trnH,psbA)	2
IGS(start,trnH-GUG)	1	(ACTTT)3	1	(T)11	1	(TA)5	1	(A)10	1	IGS(trnE-UUC,trnT-GGU)	2	(TA)8	1	(ACTTT)3	1	IGS(trnA-UGC,rrn23)	1	(T)10	1	(T)10	2	(T)10	2
(TA)9	1	IGS(rrn5,trnR-ACG)	1	(TA)5	1	IGS(trnF-GAA,ndhJ)	2	IGS(trnA-UGC,rrn23)	1	(T)10	1	IGS(trnF-GAA,ndhJ)	2	IGS(rrn5,trnR-ACG)	1	(TAAAG)3	1	(TA)8	1	IGS(trnK-UUU,rps16)	1	IGS(trnK,rps16)	1
IGS(trnA-UGC,rrn23)	1	(A)10	1	IGS(trnF-GAA,ndhJ)	2	(T)21	1	(TAAAG)3	1	(TA)8	1	(T)10	1	(A)10	1	IGS(trnE-UUC,trnT-GGU)	2	IGS(trnF-GAA,ndhJ)	2	(A)11	1	(A)11	1
(TAAAG)3	1	IGS(trnA-UGC,rrn23)	1	(T)21	1	(TTAA)3	1	IGS(trnE-UUC,trnT-GGU)	2	IGS(trnF-GAA,ndhJ)	2	(TTAA)3	1	IGS(trnA-UGC,rrn23)	1	(T)10	1	(T)10	1	IGS(trnL-CAA,ndhB)	1	IGS(trnL,ndhB)	1
IGS(trnE-UUC,trnT-GGU)	2	(TAAAG)3	1	(TTAA)3	1	IGS(trnH-GUG,psbA)	2	(T)10	1	(T)10	1	IGS(trnH-GUG,psbA)	3	(TAAAG)3	1	(TA)8	1	(TTAA)3	1	(AT)5	1	(AT)5	1
(T)10	1	IGS(trnE-UUC,trnT-GGU)	2	IGS(trnH-GUG,psbA)	1	(AT)7	1	(TA)8	1	(TTAA)3	1	(AT)7	1	IGS(trnE-UUC,trnT-GGU)	2	IGS(trnF-GAA,ndhJ)	2	IGS(trnH-GUG,psbA)	3	IGS(trnN-GUU,ndhF)	1	IGS(trnN,ndhF)	1
(TA)8	1	(T)11	1	(T)13	1	(T)18	1	IGS(trnF-GAA,ndhJ)	1	IGS(trnH-GUG,psbA)	3	(T)10	1	(T)10	1	(T)10	1	(AT)7	1	(AGAAA)3	1	(AGAAA)3	1
IGS(trnF-GAA,ndhJ)	2	(TA)8	1	IGS(trnK-UUU,rps16)	1	IGS(trnK-UUU,rps16)	1	(TTAA)3	1	(AT)7	1	(T)17	1	(TA)8	1	(TTAA)3	1	(T)10	1	IGS(trnR-ACG,rrn5)	1	IGS(trnR,5S_rRNA)	1
(T)14	1	IGS(trnF-GAA,ndhJ)	2	(A)12	1	(A)12	1	IGS(trnH-GUG,psbA)	3	(T)10	1	IGS(trnK-UUU,rps16)	3	IGS(trnF-GAA,ndhJ)	2	IGS(trnH-GUG,psbA)	2	(T)17	1	(T)10	1	(T)10	1
(TTAA)3	1	(T)10	1	IGS(trnL-CAA,ndhB)	1	IGS(trnL-CAA,ndhB)	1	(AT)7	1	(T)17	1	(A)10	1	(T)10	1	(T)10	2	IGS(trnK-UUU,rps16)	3	IGS(trnS-GCU,trnG-UCC)	2	IGS(trnS-GCU,trnG)	2
IGS(trnH-GUG,psbA)	2	(TTAA)3	1	(AT)5	1	(AT)5	1	(T)10	1	IGS(trnK-UUU,rps16)	3	(ATT)4	1	(TTAA)3	1	IGS(trnK-UUU,rps16)	2	(A)10	1	(A)10	1	(A)10	1
(AT)7	1	IGS(trnH-GUG,psbA)	3	IGS(trnN-GUU,ndhF)	1	IGS(trnN-GUU,ndhF)	2	(T)16	1	(A)10	1	(T)14	1	IGS(trnH-GUG,psbA)	3	(ATT)4	1	(ATT)4	1	(TTAT)3	1	(TTAT)3	1
(T)13	1	(AT)7	1	(AGAAA)3	1	(AATATA)3	1	IGS(trnK-UUU,rps16)	3	(ATT)4	1	IGS(trnL-CAA,ndhB)	1	(AT)7	1	(T)15	1	(T)14	1	IGS(trnT-GGU,psbD)	3	IGS(trnT,trnL-UAA)	2
IGS(trnK-UUU,rps16)	1	(T)10	1	IGS(trnR-ACG,rrn5)	1	(AGAAA)3	1	(A)10	1	(T)15	1	(AT)5	1	(T)10	1	IGS(trnL-CAA,ndhB)	1	IGS(trnL-CAA,ndhB)	1	(AT)9	1	(AAAT)3	1
(A)10	1	(T)17	1	(T)11	1	IGS(trnR-ACG,rrn5)	1	(ATT)4	1	IGS(trnL-CAA,ndhB)	1	IGS(trnN-GUU,ndhF)	1	(T)12	1	(AT)5	1	(AT)5	1	(T)10	1	(TA)5	1
IGS(trnL-CAA,ndhB)	1	IGS(trnK-UUU,rps16)	2	IGS(trnS-GCU,trnG-UCC)	3	(T)11	1	(T)14	1	(AT)5	1	(AGAAA)3	1	IGS(trnK-UUU,rps16)	3	IGS(trnN-GUU,ndhF)	1	IGS(trnN-GUU,ndhF)	1	(TGAAA)3	1	IGS(trnT-GGU,psbD)	3
(AT)5	1	(A)10	1	(A)11	1	IGS(trnS-GCU,trnG-UCC)	3	IGS(trnL-CAA,ndhB)	1	IGS(trnN-GUU,ndhF)	1	IGS(trnR-ACG,rrn5)	1	(A)10	1	(AGAAA)3	1	(AGAAA)3	1	IGS(trnT-UGU,trnL-UAA)	2	(AT)9	1
IGS(trnN-GUU,ndhF)	1	(ATT)4	1	(TTAT)3	2	(A)11	1	(AT)5	1	(AGAAA)3	1	(T)10	1	(ATT)4	1	IGS(trnR-ACG,rrn5)	1	IGS(trnN-GUU,trnR-ACG)	1	(AAAT)3	1	(T)10	1
(AGAAA)3	1	IGS(trnL-CAA,ndhB)	1	IGS(trnT-GGU,psbD)	3	(TTAT)3	2	IGS(trnN-GUU,ndhF)	1	IGS(trnR-ACG,rrn5)	1	IGS(trnS-GCU,trnG-UCC)	1	(T)14	1	(T)10	1	(AATA)4	1	(TA)5	1	(TGAAA)3	1
IGS(trnR-ACG,rrn5)	1	(AT)5	1	(AT)11	1	IGS(trnT-GGU,psbD)	3	(AGAAA)3	1	(T)10	1	(TTAT)3	1	IGS(trnL-CAA,ndhB)	1	IGS(trnS-GCU,trnG-UCC)	1	IGS(trnR-ACG,rrn5)	1	IGS(trnV-GAC,rps12)	3	IGS(trnV,rps12)	3
(T)10	1	IGS(trnN-GUU,ndhF)	1	(T)10	1	(AT)11	1	IGS(trnR-ACG,rrn5)	1	IGS(trnS-GCU,trnG-UCC)	1	IGS(trnT-GGU,psbD)	3	(AT)5	1	(TTAT)3	1	(T)10	1	(A)15	1	(A)15	1
IGS(trnS-GCU,trnG-UCC)	2	(AGAAA)3	1	(TGAAA)3	1	(T)10	1	(T)10	1	(TTAT)3	1	(AT)8	1	IGS(trnN-GUU,ndhF)	1	IGS(trnT-GGU,psbD)	3	IGS(trnR-ACG,trnN-GUU)	1	(ATAAT)3	1	(ATAAT)3	1
(A)11	1	IGS(trnR-ACG,rrn5)	1	IGS(trnT-UGU,trnL-UAA)	3	(TGAAA)3	1	IGS(trnS-GCU,trnG-UCC)	1	IGS(trnT-GGU,psbD)	3	(T)10	1	(AGAAA)3	1	(AT)6	1	(TTTA)4	1	(TAATA)3	1	(TAATA)3	1
(TTAT)3	1	(T)10	1	(A)12	1	IGS(trnT-UGU,trnL-UAA)	3	(TTAT)3	1	(AT)7	1	(TGAAA)3	1	IGS(trnR-ACG,rrn5)	1	(T)10	1	IGS(trnS-GCU,trnG-UCC)	1	IGS(ycf1,trnN-GUU)	1	IGS(ycf1,trnN)	1
IGS(trnT-GGU,psbD)	2	IGS(trnS-GCU,trnG-UCC)	1	(AAAT)3	1	(A)12	1	IGS(trnT-GGU,psbD)	3	(T)10	1	IGS(trnT-UGU,trnL-UAA)	3	(T)10	1	(TGAAA)3	1	(TTAT)3	1	(TTTTC)3	1	(TTTTC)3	1
(AT)6	1	(TTAT)3	1	(TA)5	1	(AAAT)3	1	(AT)8	1	(TGAAA)3	1	(A)12	1	IGS(trnS-GCU,trnG-UCC)	1	IGS(trnT-UGU,trnL-UAA)	3	IGS(trnT-GGU,psbD)	2	IGS(ycf3,trnS-GGA)	2	IGS(ycf3,trnS-GGA)	3
(TGAAA)3	1	IGS(trnT-GGU,psbD)	3	IGS(trnV-GAC,rps12)	3	(TA)5	1	(T)10	1	IGS(trnT-UGU,trnL-UAA)	4	(AAAT)3	1	(TTAT)3	1	(A)11	1	(AT)8	1	(A)11	1	(A)10	1
IGS(trnT-UGU,trnL-UAA)	3	(AT)8	1	(A)15	1	IGS(trnV-GAC,rps12)	3	(TGAAA)3	1	(A)12	1	(TA)5	1	IGS(trnT-GGU,psbD)	3	(AAAT)3	1	(TGAAA)3	1	(A)15	1	(A)11	1
(A)12	1	(T)10	1	(ATAAT)3	1	(A)15	1	IGS(trnT-UGU,trnL-UAA)	3	(AAAT)3	1	IGS(trnV-GAC,rps12)	2	(AT)8	1	(TA)5	1	IGS(trnT-UGU,trnL-UAA)	3	IGS(ycf4,cemA)	4	(A)16	1
(AAAT)3	1	(TGAAA)3	1	(TAATA)3	1	(ATAAT)3	1	(A)12	1	(TA)5	2	(A)15	1	(T)10	1	IGS(trnV-GAC,rps12)	3	(A)12	1	(A)11	1	IGS(ycf4,cemA)	4
(TA)5	1	IGS(trnT-UGU,trnL-UAA)	3	IGS(ycf1,trnN-GUU)	1	(TAATA)3	1	(AAAT)3	1	IGS(trnV-GAC,rps12)	4	(ATAAT)3	1	(TGAAA)3	1	(A)15	1	(AAAT)3	1	(AAAAC)3	1	(A)11	1
IGS(trnV-GAC,rps12)	3	(A)12	1	(TTTTC)3	1	IGS(ycf1,trnN-GUU)	1	(TA)5	1	(A)15	1	IGS(ycf1,trnN-GUU)	1	IGS(trnT-UGU,trnL-UAA)	3	(ATAAT)3	2	(TA)5	1	(AT)8	1	(AAAAC)3	1
(A)15	1	(AAAT)3	1	IGS(ycf3,trnS-GGA)	3	(TTTTC)3	1	IGS(trnV-GAC,rps12)	4	(ATAAT)3	2	(TTTTC)3	1	(A)12	1	IGS(ycf1,trnN-GUU)	1	IGS(trnV-GAC,rps12)	2	(T)12	1	(AT)8	1
(ATAAT)3	1	(TA)5	1	(A)10	2	IGS(ycf3,trnS-GGA)	3	(A)15	1	(TAATA)3	1	IGS(ycf3,trnS-GGA)	3	(AAAT)3	1	(TTTTC)3	1	(A)15	1	ndhE	1	(T)12	1
(TAATA)3	1	IGS(trnV-GAC,rps12)	4	(T)20	1	(A)10	2	(ATAAT)3	2	IGS(ycf1,trnN-GUU)	1	(A)10	1	(TA)5	1	IGS(ycf3,trnS-GGA)	3	(TAATA)3	1	(TTGA)3	1	ndhE	1
IGS(ycf1,trnN-GUU)	1	(A)15	1	IGS(ycf4,cemA)	3	(T)20	1	(TAATA)3	1	(TTTTC)3	1	(A)12	1	IGS(trnV-GAC,rps12)	4	(A)10	1	IGS(ycf1,trnN-GUU)	1	petB(intron)	1	(TTGA)3	1
(TTTTC)3	1	(ATAAT)3	2	(A)10	1	IGS(ycf4,cemA)	3	IGS(ycf1,trnN-GUU)	1	IGS(ycf3,trnS-GGA)	3	(A)16	1	(A)15	1	(A)11	1	(TTTTC)3	1	(A)10	1	petB(intron)	1
IGS(ycf3,trnS-GGA)	3	(TAATA)3	1	(AT)8	1	(A)10	1	(TTTTC)3	1	(A)10	1	IGS(ycf4,cemA)	4	(ATAAT)3	2	(A)13	1	IGS(ycf3,trnS-GGA)	3	petD(intron)	2	(A)10	1
(A)10	1	IGS(ycf1,trnN-GUU)	1	(T)11	1	(AT)8	1	IGS(ycf3,trnS-GGA)	3	(A)11	1	(A)11	1	(TAATA)3	1	IGS(ycf4,cemA)	4	(A)10	1	(T)10	1	petD(intron)	2
(A)12	1	(TTTTC)3	1	ndhE	1	(T)11	1	(A)10	1	(A)16	1	(AAAAC)3	1	IGS(ycf1,trnN-GUU)	1	(A)11	1	(A)13	1	(T)13	1	(T)10	1
(T)10	1	IGS(ycf3,trnS-GGA)	3	(TTGA)3	1	ndhE	1	(A)11	1	IGS(ycf4,cemA)	4	(AT)8	1	(TTTTC)3	1	(AAAAC)3	1	(A)17	1	rpl16(intron)	3	(T)14	1
IGS(ycf4,cemA)	3	(A)10	1	petB(intron)	1	(TTGA)3	1	(A)15	1	(A)11	1	(T)12	1	IGS(ycf3,trnS-GGA)	3	(AT)8	1	IGS(ycf4,cemA)	4	(A)13	1	rpl16(intron)	3
(A)10	1	(A)11	1	(A)12	1	petB(intron)	1	IGS(ycf4,cemA)	4	(AAAAC)3	1	ndhE	1	(A)10	1	(T)11	1	(A)11	1	(AT)5	1	(A)13	1
(AAAAC)3	1	(A)15	1	petD(intron)	2	(A)12	1	(A)11	1	(AT)8	1	(TTGA)3	1	(A)11	1	ndhE	1	(AAAAC)3	1	(T)10	1	(AT)5	1
(AT)5	1	IGS(ycf4,cemA)	4	(T)10	1	petD(intron)	2	(AAAAC)3	1	(T)12	1	petD(intron)	2	(A)15	1	(TTGA)3	1	(AT)8	1	rpoB	1	(T)10	1
ndhE	1	(A)11	1	(T)14	1	(T)10	1	(AT)8	1	ndhE	1	(T)10	1	IGS(ycf4,cemA)	4	petD(intron)	2	(T)12	1	(T)12	1	rpoB	1
(TTGA)3	1	(AAAAC)3	1	rpl16(intron)	2	(T)14	1	(T)12	1	(TTGA)3	1	(T)13	1	(A)11	1	(T)10	1	ndhE	1	rpoC1	1	(T)12	1
petD(intron)	2	(AT)8	1	(A)13	1	rpl16(intron)	2	ndhE	1	petD(intron)	1	rpl16(intron)	2	(AAAAC)3	1	(T)14	1	(TTGA)3	1	(T)11	1	rpoC1	1
(T)10	1	(T)12	1	(AT)5	1	(A)13	1	(TTGA)3	1	(T)14	1	(A)11	1	(AT)8	1	rpl16(intron)	2	petD(intron)	2	rpoC1(intron)	2	(T)11	1
(T)14	1	ndhE	1	rpoB	1	(AT)5	1	petD(intron)	2	rpl16(intron)	2	(AT)5	1	(T)12	1	(A)17	1	(T)10	1	(A)10	1	rpoC1(intron)	2
rpl16(intron)	2	(TTGA)3	1	(T)12	1	rpoB	1	(T)10	1	(A)10	1	rpoB	1	ndhE	1	(AT)5	1	(T)14	1	(C)11	1	(A)10	1
(A)11	1	petD(intron)	2	rpoC1	1	(T)12	1	(T)14	1	(AT)5	1	(T)12	1	(TTGA)3	1	rpoB	1	rpl16(intron)	2	rpoC2	2	(C)13	1
(AT)5	1	(T)10	1	(T)11	1	rpoC1	1	rpl16(intron)	2	rpoB	1	rpoC1	1	petD(intron)	2	(T)12	1	(A)11	1	(AT)5	1	rpoC2	2
rpoB	1	(T)14	1	rpoC1(intron)	2	(T)11	1	(A)11	1	(T)12	1	(T)11	1	(T)10	1	rpoC1	1	(AT)5	1	(T)11	1	(AT)5	1
(T)12	1	rpl16(intron)	2	(A)10	1	rpoC1(intron)	2	(AT)5	1	rpoC1	1	rpoC1(intron)	2	(T)14	1	(T)11	1	rpoB	1	rps15	1	(T)11	1
rpoC1	1	(A)11	1	(C)11	1	(A)10	1	rpoB	1	(T)11	1	(A)10	1	rpl16(intron)	2	rpoC1(intron)	2	(T)12	1	(T)10	1	rps15	1
(T)11	1	(AT)5	1	rpoC2	2	(C)11	1	(T)12	1	rpoC1(intron)	2	(C)11	1	(A)11	1	(A)10	1	rpoC1	1	rps16(intron)	2	(T)10	1
rpoC1(intron)	1	rpoB	1	(AT)5	1	rpoC2	2	rpoC1	1	(A)10	1	rpoC2	2	(AT)5	1	(C)11	1	(T)11	1	(A)11	1	rps16(intron)	2
(C)12	1	(T)12	1	(T)11	1	(AT)5	1	(T)11	1	(C)12	1	(AT)5	1	rpoB	1	rpoC2	2	rpoC1(intron)	2	(A)13	1	(A)11	1
rpoC2	2	rpoC1	1	rps15	1	(T)11	1	rpoC1(intron)	1	rpoC2	2	(T)11	1	(T)12	1	(AT)5	1	(A)10	1	trnG-UCC(intron)	4	(A)13	1
(AT)5	1	(T)11	1	(T)10	1	rps15	1	(C)11	1	(AT)5	1	rps15	1	rpoC1	1	(T)11	1	(C)11	1	(T)10	1	trnG(intron)	2
(T)11	1	rpoC1(intron)	2	rps16(intron)	2	(T)10	1	rpoC2	2	(T)11	1	(T)10	1	(T)11	1	rps15	1	rpoC2	2	(T)11	2	(T)11	2
rps15	1	(A)10	1	(A)10	1	rps16(intron)	2	(AT)5	1	rps15	1	rps16(intron)	2	rpoC1(intron)	2	(T)10	1	(AT)5	1	(TTTA)3	1	trnK(intron)	1
(T)10	1	(C)11	1	(A)14	1	(A)10	1	(T)11	1	(T)10	1	(A)10	1	(A)10	1	rps16(intron)	2	(T)11	1	trnK-UUU(intron)	1	(A)13	1
rps16(intron)	2	rpoC2	2	rps19	1	(A)14	1	rps15	1	rps16(intron)	3	(A)13	1	(C)11	1	(A)10	1	rps15	1	(A)13	1	trnV-UAC(intron)	1
(A)10	1	(AT)5	1	(T)19	1	rps19	1	(T)10	1	(A)10	1	trnG-UCC(intron)	3	rpoC2	2	(A)13	1	(T)10	1	trnL-UAA(intron)	1	(A)10	1
(A)15	1	(T)11	1	trnG-UCC(intron)	3	(T)19	1	rps16(intron)	2	(A)13	1	(T)10	1	(AT)5	1	trnG-UCC(intron)	3	rps16(intron)	2	(T)10	1	ycf1	6
trnG-UCC(intron)	3	rps15	1	(T)10	1	trnG-UCC(intron)	3	(A)10	1	(C)10	1	(T)12	1	(T)11	1	(T)10	1	(A)10	1	trnV-UAC(intron)	1	(C)10	1
(T)11	1	(T)10	1	(T)11	1	(T)10	1	(A)12	1	trnG-UCC(intron)	3	(T)13	1	rps15	1	(T)11	1	(A)12	1	(A)10	1	(T)10	2
(T)12	1	rps16(intron)	2	(T)12	1	(T)11	1	trnG-UCC(intron)	3	(T)10	1	trnK-UUU(intron)	1	(T)10	1	(T)13	1	trnG-UCC(intron)	2	ycf1	6	(T)11	2
(T)14	1	(A)10	1	trnV-UAC(intron)	1	(T)12	1	(T)10	2	(T)11	1	(A)11	1	rps16(intron)	2	trnK-UUU(intron)	1	(T)11	1	(C)10	1	(T)13	1
trnK-UUU(intron)	1	(A)12	1	(A)12	1	trnV-UAC(intron)	1	(T)13	1	(T)13	1	trnV-UAC(intron)	1	(A)10	1	(A)11	1	(T)13	1	(T)10	2	ycf3(intron)	1
(A)10	1	trnG-UCC(intron)	3	ycf1	6	(A)12	1	trnK-UUU(intron)	1	trnK-UUU(intron)	1	(A)10	1	(A)12	1	trnV-UAC(intron)	1	trnK-UUU(intron)	1	(T)11	2	(T)11	1
trnL-UAA(intron)	1	(T)10	2	(C)10	1	ycf1	6	(A)11	1	(A)11	1	ycf1	6	trnG-UCC(intron)	3	(A)10	1	(A)11	1	(T)13	1
(A)10	1	(T)13	1	(T)10	2	(C)10	1	ycf1	6	trnV-UAC(intron)	1	(C)10	1	(T)10	1	ycf1	6	trnV-UAC(intron)	1	ycf3(intron)	1
trnV-UAC(intron)	1	trnK-UUU(intron)	1	(T)11	2	(T)10	2	(C)10	1	(A)11	1	(T)10	2	(T)11	1	(C)10	1	(A)10	1	(T)11	1
(A)10	1	(A)12	1	(T)13	1	(T)11	2	(T)10	2	ycf1	6	(T)11	2	(T)13	1	(T)10	2	ycf1	6
ycf1	6	trnV-UAC(intron)	1	ycf3(intron)	1	(T)13	1	(T)11	2	(C)10	1	(T)13	1	trnK-UUU(intron)	1	(T)11	2	(C)10	1
(C)10	1	(A)10	1	(T)11	1	ycf3(intron)	1	(T)13	1	(T)10	2	ycf3(intron)	1	(A)10	1	(T)13	1	(T)10	2
(T)10	2	ycf1	6			(T)11	1	ycf3(intron)	1	(T)11	2	(T)11	1	trnV-UAC(intron)	1	ycf3(intron)	1	(T)11	2
(T)11	2	(C)10	1					(T)10	1	(T)13	1			(A)10	1	(T)11	1	(T)13	1
(T)13	1	(T)10	2							ycf3(intron)	1			ycf1	6			ycf3(intron)	1
ycf3(intron)	1	(T)11	2							(T)10	1			(C)10	1			(T)10	1
(T)13	1	(T)13	1											(T)10	2
		ycf3(intron)	1											(T)11	2
		(T)10	1											(T)13	1
														ycf3(intron)	1
														(T)10	1

## Sheet: Sheet1
T. endochrysea		T. insularis		T. taishanensis		T. mongolica		T. amurensis		T. mandshurica		T. oliveri		T. paucicostata		T. miqueliana		T. americana		T. cordata		T. tomentosa
atpF(intron)	1	atpF(intron)	1	atpF(intron)	1	atpF(intron)	1	atpF(intron)	1	atpF(intron)	1	atpF(intron)	1	atpF(intron)	1	atpF(intron)	1	atpF(intron)	1	atpF(intron)	1	atpF(intron)	1
cemA	1	cemA	1	cemA	1	cemA	1	cemA	1	cemA	1	cemA	1	cemA	1	cemA	1	cemA	1	cemA	1	cemA	1
clpP1(intron)	2	IGS(accD,psaI)	2	IGS(accD,psaI)	2	IGS(accD,psaI)	2	IGS(accD,psaI)	2	IGS(accD,psaI)	2	IGS(accD,psaI)	2	IGS(accD,psaI)	2	IGS(accD,psaI)	1	IGS(accD,psaI)	1	IGS(accD,psaI)	2	IGS(accD,psaI)	2
IGS(accD,psaI)	2	IGS(atpB,rbcL)	1	IGS(atpB,rbcL)	1	IGS(atpB,rbcL)	1	IGS(atpB,rbcL)	1	IGS(atpB,rbcL)	1	IGS(atpB,rbcL)	1	IGS(atpB,rbcL)	1	IGS(atpB,rbcL)	1	IGS(atpB,rbcL)	1	IGS(atpB,rbcL)	1	IGS(atpB,rbcL)	1
IGS(atpB,rbcL)	1	IGS(atpF,atpH)	1	IGS(atpF,atpH)	1	IGS(atpF,atpH)	1	IGS(atpF,atpH)	1	IGS(atpF,atpH)	1	IGS(atpF,atpH)	1	IGS(atpF,atpH)	1	IGS(ndhB,trnL-CAA)	1	IGS(ndhB,trnL-CAA)	1	IGS(atpF,atpH)	1	IGS(atpF,atpH)	1
IGS(atpF,atpH)	1	IGS(ndhB,trnL-CAA)	1	IGS(ndhB,trnL-CAA)	1	IGS(ndhB,trnL)	1	IGS(ndhB,trnL-CAA)	1	IGS(ndhB,trnL-CAA)	1	IGS(ndhB,trnL-CAA)	1	IGS(ndhB,trnL-CAA)	1	IGS(ndhC,trnV-UAC)	1	IGS(ndhC,trnV-UAC)	1	IGS(ndhB,trnL-CAA)	1	IGS(ndhB,trnL-CAA)	1
IGS(ndhB,trnL-CAA)	1	IGS(ndhC,trnV-UAC)	2	IGS(ndhC,trnV-UAC)	2	IGS(ndhC,trnV-UAC)	2	IGS(ndhC,trnV-UAC)	2	IGS(ndhC,trnV-UAC)	2	IGS(ndhC,trnV-UAC)	2	IGS(ndhC,trnV-UAC)	2	IGS(ndhF,rpl32)	1	IGS(ndhF,rpl32)	1	IGS(ndhC,trnV-UAC)	2	IGS(ndhC,trnV-UAC)	2
IGS(ndhC,trnV-UAC)	2	IGS(ndhF,rpl32)	1	IGS(ndhF,rpl32)	1	IGS(ndhF,rpl32)	1	IGS(ndhF,rpl32)	1	IGS(ndhF,rpl32)	1	IGS(ndhF,rpl32)	1	IGS(ndhF,rpl32)	1	IGS(psaA,ycf3)	2	IGS(psaA,ycf3)	2	IGS(ndhF,rpl32)	1	IGS(ndhF,rpl32)	1
IGS(ndhF,rpl32)	1	IGS(psaA,ycf3)	2	IGS(psaA,ycf3)	2	IGS(psaA,ycf3)	2	IGS(psaA,ycf3)	2	IGS(psaA,ycf3)	2	IGS(psaA,ycf3)	2	IGS(psaA,ycf3)	2	IGS(psbE,petL)	1	IGS(psbE,petL)	1	IGS(psaA,ycf3)	2	IGS(psaA,ycf3)	2
IGS(psaA,ycf3)	2	IGS(psbE,petL)	1	IGS(psbE,petL)	1	IGS(psbE,petL)	1	IGS(psbE,petL)	1	IGS(psbE,petL)	1	IGS(psbE,petL)	1	IGS(psbE,petL)	1	IGS(psbZ,trnG-GCC)	3	IGS(psbZ,trnG-GCC)	2	IGS(psbE,petL)	1	IGS(psbC,trnS-UGA)	1
IGS(psbE,petL)	1	IGS(psbK,psbI)	1	IGS(psbK,psbI)	1	IGS(psbZ,trnG-GCC)	2	IGS(psbZ,trnG-GCC)	2	IGS(psbK,psbI)	1	IGS(psbK,psbI)	1	IGS(psbK,psbI)	1	IGS(rpl32,trnL-UAG)	1	IGS(rpl32,trnL-UAG)	1	IGS(psbK,psbI)	1	IGS(psbE,petL)	1
IGS(psbZ,trnG-GCC)	4	IGS(psbZ,trnG-GCC)	2	IGS(psbZ,trnG-GCC)	3	IGS(rpl32,trnL-UAG)	1	IGS(rpl32,trnL-UAG)	1	IGS(psbZ,trnG-GCC)	3	IGS(psbZ,trnG-GCC)	2	IGS(psbZ,trnG-GCC)	3	IGS(rpl33,rps18)	2	IGS(rpl33,rps18)	5	IGS(psbZ,trnG-GCC)	3	IGS(psbK,psbI)	1
IGS(rpl32,trnL-UAG)	1	IGS(rpl32,trnL-UAG)	1	IGS(rpl32,trnL-UAG)	1	IGS(rpl33,rps18)	4	IGS(rpl33,rps18)	4	IGS(rpl32,trnL-UAG)	1	IGS(rpl32,trnL-UAG)	1	IGS(rpl32,trnL-UAG)	1	IGS(rpoB,trnC-GCA)	1	IGS(rpoB,trnC-GCA)	1	IGS(rpl32,trnL-UAG)	1	IGS(psbZ,trnG-GCC)	3
IGS(rpl33,rps18)	5	IGS(rpl33,rps18)	4	IGS(rpl33,rps18)	4	IGS(rps16,trnQ)	1	IGS(rps12,trnV-GAC)	2	IGS(rpl33,rps18)	4	IGS(rpl33,rps18)	4	IGS(rpl33,rps18)	4	IGS(rps12,trnV-GAC)	2	IGS(rps12,trnV-GAC)	2	IGS(rpl33,rps18)	4	IGS(rpl32,trnL-UAG)	1
IGS(rps12,trnV-GAC)	2	IGS(rps12,trnV-GAC)	1	IGS(rps12,trnV-GAC)	3	IGS(rps4,trnT)	1	IGS(rps16,trnQ-UUG)	1	IGS(rps12,trnV-GAC)	3	IGS(rps12,trnV-GAC)	2	IGS(rps12,trnV-GAC)	1	IGS(rps16,trnQ-UUG)	1	IGS(rps16,trnQ-UUG)	1	IGS(rps12,trnV-GAC)	3	IGS(rpl33,rps18)	4
IGS(rps16,trnQ-UUG)	1	IGS(rps16,trnQ-UUG)	1	IGS(rps16,trnQ-UUG)	1	IGS(rps12,trnV)	2	IGS(rps4,trnT-UGU)	1	IGS(rps16,trnQ-UUG)	1	IGS(rps16,trnQ-UUG)	1	IGS(rps16,trnQ-UUG)	1	IGS(rps18,rpl20)	1	IGS(rps18,rpl20)	1	IGS(rps16,trnQ-UUG)	1	IGS(rps12,trnV-GAC)	3
IGS(rps18,rpl20)	1	IGS(rps18,rpl20)	1	IGS(rps18,rpl20)	1	IGS(trnA-UCG,23S_rRNA)	1	IGS(rrn23,trnA-UGC)	1	IGS(rps18,rpl20)	1	IGS(rps18,rpl20)	1	IGS(rrn23,trnA-UGC)	1	IGS(trnE-UUC,trnT-GGU)	1	IGS(start,trnH-GUG)	1	IGS(rps18,rpl20)	1	IGS(rps16,trnQ-UUG)	1
IGS(rrn23,trnA-UGC)	1	IGS(rrn23,trnA-UGC)	1	IGS(rrn23,trnA-UGC)	1	IGS(trnN,ndhF)	1	IGS(trnA-UGC,rrn23)	1	IGS(rrn23,trnA-UGC)	1	IGS(rrn23,trnA-UGC)	1	IGS(trnA-UGC,rrn23)	1	IGS(trnF-GAA,ndhJ)	1	IGS(trnE-UUC,trnT-GGU)	1	IGS(rrn23,trnA-UGC)	1	IGS(rps18,rpl20)	1
IGS(start,trnH-GUG)	1	IGS(trnA-UGC,rrn23)	1	IGS(trnA-UGC,rrn23)	1	IGS(ycf1,trnN)	1	IGS(trnE-UUC,trnT-GGU)	1	IGS(trnA-UGC,rrn23)	1	IGS(trnA-UGC,rrn23)	1	IGS(trnE-UUC,trnT-GGU)	1	IGS(trnH-GUG,psbA)	1	IGS(trnF-GAA,ndhJ)	1	IGS(trnA-UGC,rrn23)	1	IGS(rrn23,trnA-UGC)	1
IGS(trnA-UGC,rrn23)	1	IGS(trnE-UUC,trnT-GGU)	1	IGS(trnE-UUC,trnT-GGU)	1	IGS(23S_rRNA,trnA-UCG)	1	IGS(trnF-GAA,ndhJ)	1	IGS(trnE-UUC,trnT-GGU)	1	IGS(trnE-UUC,trnT-GGU)	1	IGS(trnF-GAA,ndhJ)	1	IGS(trnL-CAA,ndhB)	1	IGS(trnL-CAA,ndhB)	1	IGS(trnE-UUC,trnT-GGU)	1	IGS(trnA-UGC,rrn23)	1
IGS(trnE-UUC,trnT-GGU)	1	IGS(trnF-GAA,ndhJ)	1	IGS(trnF-GAA,ndhJ)	1	IGS(trnE,trnT-GGU)	1	IGS(trnL-CAA,ndhB)	1	IGS(trnF-GAA,ndhJ)	1	IGS(trnF-GAA,ndhJ)	1	IGS(trnH-GUG,psbA)	1	IGS(trnN-GUU,ndhF)	2	IGS(trnN-GUU,ndhF)	1	IGS(trnF-GAA,ndhJ)	1	IGS(trnE-UUC,trnT-GGU)	1
IGS(trnF-GAA,ndhJ)	1	IGS(trnH-GUG,psbA)	1	IGS(trnH-GUG,psbA)	1	IGS(trnF,ndhJ)	1	IGS(trnN-GUU,ndhF)	1	IGS(trnH-GUG,psbA)	1	IGS(trnK-UUU,rps16)	1	IGS(trnK-UUU,rps16)	1	IGS(trnS-GCU,trnG-UCC)	2	IGS(trnS-GCU,trnG-UCC)	2	IGS(trnH-GUG,psbA)	1	IGS(trnF-GAA,ndhJ)	1
IGS(trnH-GUG,psbA)	1	IGS(trnK-UUU,rps16)	1	IGS(trnK-UUU,rps16)	1	IGS(trnL,ndhB)	1	IGS(trnS-GCU,trnG-UCC)	1	IGS(trnK-UUU,rps16)	1	IGS(trnL-CAA,ndhB)	1	IGS(trnL-CAA,ndhB)	1	IGS(trnT-GGU,psbD)	2	IGS(trnT-GGU,psbD)	2	IGS(trnK-UUU,rps16)	1	IGS(trnH-GUG,psbA)	1
IGS(trnL-CAA,ndhB)	1	IGS(trnL-CAA,ndhB)	1	IGS(trnL-CAA,ndhB)	1	IGS(trnS-GCU,trnG)	1	IGS(trnT-GGU,psbD)	2	IGS(trnL-CAA,ndhB)	1	IGS(trnN-GUU,ndhF)	1	IGS(trnN-GUU,ndhF)	1	IGS(trnT-UGU,trnL-UAA)	2	IGS(trnT-UGU,trnL-UAA)	2	IGS(trnL-CAA,ndhB)	1	IGS(trnK-UUU,rps16)	1
IGS(trnN-GUU,ndhF)	1	IGS(trnN-GUU,ndhF)	1	IGS(trnN-GUU,ndhF)	1	IGS(trnT,trnL-UAA)	2	IGS(trnT-UGU,trnL-UAA)	2	IGS(trnN-GUU,ndhF)	1	IGS(trnS-GCU,trnG-UCC)	1	IGS(trnS-GCU,trnG-UCC)	1	IGS(trnV-GAC,rps12)	2	IGS(trnV-GAC,rps12)	2	IGS(trnN-GUU,ndhF)	1	IGS(trnL-CAA,ndhB)	1
IGS(trnS-GCU,trnG-UCC)	1	IGS(trnN-GUU,trnR-ACG)	1	IGS(trnS-GCU,trnG-UCC)	1	IGS(trnT-GGU,psbD)	2	IGS(trnV-GAC,rps12)	2	IGS(trnS-GCU,trnG-UCC)	1	IGS(trnT-GGU,psbD)	2	IGS(trnT-GGU,psbD)	2	IGS(ycf1,trnN-GUU)	1	IGS(ycf1,trnN-GUU)	1	IGS(trnS-GCU,trnG-UCC)	1	IGS(trnN-GUU,ndhF)	1
IGS(trnT-GGU,psbD)	2	IGS(trnR-ACG,trnN-GUU)	1	IGS(trnT-GGU,psbD)	2	IGS(ycf4,cemA)	2	IGS(ycf1,trnN-GUU)	1	IGS(trnT-GGU,psbD)	2	IGS(trnT-UGU,trnL-UAA)	2	IGS(trnT-UGU,trnL-UAA)	2	IGS(ycf4,cemA)	1	IGS(ycf4,cemA)	1	IGS(trnT-GGU,psbD)	2	IGS(trnS-GCU,trnG-UCC)	1
IGS(trnT-UGU,trnL-UAA)	2	IGS(trnS-GCU,trnG-UCC)	1	IGS(trnT-UGU,trnL-UAA)	2	IGS(trnV,rps12)	2	IGS(ycf4,cemA)	2	IGS(trnT-UGU,trnL-UAA)	3	IGS(trnV-GAC,rps12)	2	IGS(trnV-GAC,rps12)	1	ndhE	1	ndhE	1	IGS(trnT-UGU,trnL-UAA)	2	IGS(trnT-GGU,psbD)	2
IGS(trnV-GAC,rps12)	2	IGS(trnT-GGU,psbD)	2	IGS(trnV-GAC,rps12)	3	ndhE	1	ndhE	1	IGS(trnV-GAC,rps12)	3	IGS(ycf1,trnN-GUU)	1	IGS(ycf1,trnN-GUU)	1	rpl16(intron)	1	rpl16(intron)	1	IGS(trnV-GAC,rps12)	3	IGS(trnT-UGU,trnL-UAA)	2
IGS(ycf1,trnN-GUU)	1	IGS(trnT-UGU,trnL-UAA)	2	IGS(ycf1,trnN-GUU)	1	rpl16(intron)	1	rpl16(intron)	1	IGS(ycf1,trnN-GUU)	1	IGS(ycf4,cemA)	2	IGS(ycf4,cemA)	2	rpoC2	1	rpoC2	1	IGS(ycf1,trnN-GUU)	1	IGS(trnV-GAC,rps12)	3
IGS(ycf4,cemA)	2	IGS(trnV-GAC,rps12)	1	IGS(ycf4,cemA)	2	rpoC2	1	rpoC2	1	IGS(ycf4,cemA)	2	ndhE	1	ndhE	1					IGS(ycf4,cemA)	2	IGS(ycf1,trnN-GUU)	1
ndhE	1	IGS(ycf1,trnN-GUU)	1	ndhE	1			trnG-UCC(intron)	1	ndhE	1	rpl16(intron)	1	rpl16(intron)	1					ndhE	1	IGS(ycf4,cemA)	2
rpl16(intron)	1	IGS(ycf4,cemA)	2	rpl16(intron)	1					rpl16(intron)	1	rpoC2	1	rpoC2	1					rpl16(intron)	1	ndhE	1
rpoC2	1	ndhE	1	rpoC2	1					rpoC2	1									rpoC2	1	rpl16(intron)	1
		rpl16(intron)	1																			rpoC2	1
		rpoC2	1
